# Supplementary material for: Comparative transcriptome analysis reveals heat stress-responsive genes and their signalling pathways in lilies (Lilium longiflorum vs. Lilium distichum)
Source: PLoS One. 2020 Oct 2;15(10):e0239605. doi: 10.1371/journal.pone.0239605 (PMC7531851; doi:10.1371/journal.pone.0239605)
Supplement: S1 Table — (XLSX) [file pone.0239605.s004.xlsx]

## Sheet: Sheet1
Table S1: List of primers used for qRT-PCR analysis of candidate DEGs related to heat stress in lily.
Unigene id	Gene name	Annotation	Forward primer(5'-3')	Reverse primer(5'-3')
CL30.Contig2_All	GLP2	germin-like protein 2	TCGCACGAGGGTGGTAGTGA	GATCGGCCGTGAACCTCGTT
CL609.Contig2_All	FLXPER3	peroxidase (FLXPER3)	CCAGCACCGTCGTGTTCACT	GATCGGCCTCGACACCACTG
CL1329.Contig5_All	4CL	4-coumarate-coA ligase	GCGCCACTTGGAAGCCTTTG	ACAAGGATGGGTGGCTGCAC
CL1607.Contig1_All	LTP	lipid transfer protein precursor (LTP)	TCCTTCCATGGCTCGCTCCT	AGGTGATTGCCGAGGCTGTG
CL1931.Contig8_All	GAPDH1	glyceraldehyde-3-phosphate dehydrogenase (GAPDH1)	GGTGGTGCGAAGACGGTGAT	AACCTCGGCCAAAGGTGCAA
CL8150.Contig3_All	14-3-3 protein	14-3-3 protein	CGAGCCGAGGGAACCGAATC	TCACAATTCCCGCGGTCGTC
CL8339.Contig3_All	CSP3	cold shock protein 3	CGGGCCTTTGTTTCCCTCCA	GATGGTGGCCGATCCAAGGG
Unigene55961_All	PR10	pathogenesis-related protein 10 (PR10)	CGAGCTGAGAGTTGGAGGCA	AGCCGGAGATGAGGTAGCCA
Unigene59233_All	PR10-1	pathogenesis-related protein 10 (PR10-1) mRNA	TCACACACCAAGCACACCGA	CAGGGCTGCTGAAGCCTACC
CL5363.Contig7_All	Lectin	lectin protein	AGGTAGCATCCACTGCCTTT	GGTGAATCCCTCACTTGGGA
CL8508.Contig2_All	MYB39	transcription factor MYB39-like	CCAACTCCACAGCATTCTCG	CTGAGCAGCCTCTTCCTGAT
CL15663.Contig3_All	Sppl2b	Signal peptide peptidase-like 2B	GGATGCGACCACAATTTCCA	AGCACAGCAGTCAGAAGGAT
CL15183.Contig4_All	S-AI	soluble acid invertase	AGCTACCCATGGAGCAACGC	CTCCGGCTGGAAGTGGAACC
CL351.Contig6_All	sHSP	small heat shock protein (sHSP) mRNA	GGAGTTGGAGGCAGCAAGCA	CAGCCCTCCTCTTCGGAGGT
CL20106.Contig1_All	HSFA2	heat shock transcription factor A2	GATCTGCTGCCGCGGTACTT	AGCCCTGCATTGCATCCACA
