# Supplementary material for: Comparative transcriptome analysis reveals heat stress-responsive genes and their signalling pathways in lilies (Lilium longiflorum vs. Lilium distichum)
Source: PLoS One. 2020 Oct 2;15(10):e0239605. doi: 10.1371/journal.pone.0239605 (PMC7531851; doi:10.1371/journal.pone.0239605)
Supplement: S2 Table — (XLSX) [file pone.0239605.s005.xlsx]

## Sheet: Sheet1
Table S2: Clean reads were generated from L. longiflorum and L. distichum.
Sample	Total Raw Reads(Mb)	Total Clean Reads(Mb)	Total Clean Bases(Gb)	Clean Reads Q20(%)	Clean Reads Q30(%)	Clean Reads Ratio(%)
LL_C	74.71	66.51	6.65	95.95	86.76	89.02
LL_T24h	72.22	65.36	6.54	96.22	87.65	90.5
LL_T2h	74.71	66.21	6.62	95.84	86.52	88.63
LD_C	74.71	66.18	6.62	95.56	86.4	88.59
LD_T24h	74.71	65.16	6.52	95.61	86.59	87.22
LD_T2h	74.71	66.03	6.6	95.28	85.7	88.38
