# Supplementary material for: Comparative transcriptome analysis reveals heat stress-responsive genes and their signalling pathways in lilies (Lilium longiflorum vs. Lilium distichum)
Source: PLoS One. 2020 Oct 2;15(10):e0239605. doi: 10.1371/journal.pone.0239605 (PMC7531851; doi:10.1371/journal.pone.0239605)
Supplement: S3 Table — (XLSX) [file pone.0239605.s006.xlsx]

## Sheet: Sheet1
Table S3: The abundance of globally expressed genes identified using FRKM under heat stress in L. longiflorum and L. distichum.
gene_id	LL_CK_FPKM	LL_T24h_FPKM	LL_T2h_FPKM	LD_CK_FPKM	LD_T24h_FPKM	LD_T2h_FPKM
CL15626.Contig1_All	1605.68	342.16	93	0	2.08	0
Unigene52997_All	988.39	186.31	68.3	0	1.17	0.05
CL7419.Contig6_All	915.2	13.42	18.43	0	0.74	0.08
CL5838.Contig4_All	883.5	563.11	245.52	0	0	0.14
CL12459.Contig1_All	882.65	58.91	22.39	0	0.46	0
CL14095.Contig2_All	850.11	171.71	48.18	0	1.04	0
CL292.Contig3_All	814.75	25077.2	12400.1	0	0.77	0
CL1064.Contig4_All	743.02	13.27	8.86	0	0.5	0
CL11904.Contig2_All	721.43	73.18	26.63	0	0.68	0
CL7419.Contig3_All	703.87	3.54	0.86	0	0.48	0
CL10857.Contig1_All	650.98	158.44	32.8	0	0.53	0
CL7419.Contig4_All	590.95	1.72	1.06	0	0.4	0.27
CL8611.Contig2_All	558.87	91.59	68.05	0	0.19	0
CL7529.Contig2_All	556.55	629.99	645.73	0	0.51	0
CL8353.Contig8_All	555.5	531.97	221.89	0	0.72	0
CL1064.Contig7_All	549.83	2.86	6.73	0	0.39	1.55
CL3833.Contig3_All	523.85	856.24	752.2	0	0.55	0
CL7419.Contig2_All	500.68	0.83	0.37	0	0.46	0
Unigene4508_All	495.91	2009.48	3765.92	0	0.1	0
CL10692.Contig1_All	490.3	202.73	53.31	0	0.26	0.02
CL1912.Contig4_All	478.92	74.17	3.49	0	0.62	0
CL9811.Contig3_All	461.68	34.4	1.25	0	0.28	0
CL16993.Contig2_All	454.59	557.46	541.01	0	0.08	0
CL5236.Contig2_All	400.01	80.27	23.28	0	0.28	0
Unigene8403_All	395.44	258.01	194.5	0	0.15	0
CL5654.Contig11_All	380.46	189.25	130.78	0	0.14	0
CL6914.Contig2_All	374.68	501.03	434.71	0	0.34	0
CL6270.Contig1_All	369.26	218.37	308.98	0	0	0
CL11451.Contig2_All	338.85	174.55	381.07	0	0.57	0
CL9760.Contig2_All	338.24	598.9	385.59	0	0.24	0
CL7089.Contig3_All	336.39	552.02	508.42	0	0.44	0.07
CL292.Contig6_All	336.08	9434.89	4394.18	0	0.39	0
CL5491.Contig2_All	333	165.78	183.98	0	0.53	0
CL19039.Contig1_All	327.22	460.47	358.44	0	0.6	0.16
CL20416.Contig3_All	319.62	32.72	10.56	0	0	0.06
CL15475.Contig1_All	305.41	804.56	401.17	0	0.29	0
CL18144.Contig1_All	302.76	41.39	43.27	0	0.09	0
CL12882.Contig2_All	300.17	19.36	7.44	0	0	0.05
CL14203.Contig1_All	296.64	421.16	228.12	0	0.41	0.14
CL8807.Contig2_All	292.23	127.55	52.57	0	0.54	0.12
Unigene52896_All	289.58	114.18	159.83	0	0	0
CL561.Contig1_All	288.36	149.6	106.38	0	0.54	0
CL1037.Contig1_All	287.17	463.37	373.52	0	0.21	0.04
CL7419.Contig1_All	277.89	0.12	0.47	0	0.72	0.12
CL11640.Contig4_All	277.01	156.08	200.31	0	0.32	0.08
CL9780.Contig1_All	264.17	277.63	271.68	0	0.06	0
CL3645.Contig1_All	259.63	185.72	173.18	0	0.22	0
CL16543.Contig4_All	257.17	322.79	235.66	0	0.32	0
CL8353.Contig2_All	253.56	172.89	104.78	0	0	0
CL9018.Contig2_All	251.63	1073.51	677.47	0	0.3	0
CL5654.Contig4_All	248.03	115.38	86.76	0	0	0
CL8353.Contig3_All	246.08	101.6	34.93	0	0.06	0
CL16543.Contig7_All	245.44	311.72	228.34	0	0.16	0
CL17352.Contig1_All	244.35	121.08	75.91	0	0.06	0
CL19499.Contig2_All	244.2	102.49	80.7	0	0.08	0
CL8261.Contig2_All	240.72	196.21	201.02	0	0.17	0
CL17005.Contig1_All	238.84	390.3	387.03	0	0.17	0
CL5940.Contig2_All	238.59	198.83	258.91	0	0.29	0
CL16891.Contig1_All	237.73	274.7	154.57	0	0.23	0
Unigene5068_All	221.04	22.01	6.87	0	0.02	0
CL4008.Contig2_All	218.26	86.4	60.87	0	0.12	0
CL9556.Contig2_All	215.5	199.21	182.7	0	0.36	0.06
CL16846.Contig1_All	214.71	313.02	287.18	0	0.09	0.09
CL2761.Contig19_All	213.43	100.59	44.03	0	0.46	0
CL5016.Contig1_All	212.69	474.38	344.32	0	0.4	0
CL14872.Contig2_All	211.93	310.49	411.33	0	0.06	0
CL762.Contig1_All	210.97	41.3	37.73	0	0.23	0
CL12026.Contig3_All	202.89	346.13	411.65	0	0.09	0
CL2736.Contig1_All	202.19	354.17	239.24	0	0.26	0
CL9895.Contig2_All	200.43	224.61	147.19	0	0	0
CL13228.Contig4_All	199.98	173.39	167.46	0	0.26	0
CL2330.Contig5_All	194.06	245	242.97	0	0	0.26
CL8704.Contig10_All	193.46	69.78	38.12	0	0.13	0.24
CL6653.Contig1_All	193.42	309.45	258	0	0.34	0
CL142.Contig10_All	186.18	39.07	6.58	0	0.82	0.06
CL9270.Contig2_All	184.08	109.3	73.32	0	0.18	0
CL16014.Contig1_All	182.01	189.55	147.78	0	0.14	0
CL20065.Contig2_All	180.04	247.74	201.19	0	0.66	0
Unigene12701_All	180.03	77.26	23.99	0	0.39	0
CL3038.Contig2_All	179.53	114.11	43.19	0	0.12	0
CL5269.Contig1_All	178.27	315.98	198.75	0	0.2	0
CL4244.Contig1_All	174.38	168.87	316.91	0	0	0
CL17200.Contig2_All	171.09	147.77	114.55	0	0.2	0
CL9387.Contig2_All	171.06	198.45	189.33	0	0.17	0
Unigene15056_All	168.94	501.83	246.51	0	0.41	0
CL20216.Contig4_All	168.56	31.36	8.86	0	0.19	0
CL8358.Contig2_All	167.67	111.12	180.64	0	0.02	0
Unigene15182_All	167.53	184.25	111.92	0	0.07	0.13
CL12611.Contig2_All	163.91	366.22	247.6	0	0.06	0.06
CL9025.Contig2_All	162.39	153.28	145.57	0	0.25	0
Unigene15707_All	162.06	22.92	56.82	0	0	0
CL3542.Contig2_All	161.34	247.43	222.44	0	0.26	0
CL5363.Contig3_All	160.02	4.03	20.91	0	0.04	0.05
Unigene7971_All	159.02	62.33	63.25	0	0.17	0.03
CL7068.Contig1_All	157.04	1.61	1.86	0	0.48	0
CL14077.Contig2_All	156.29	72.42	49.27	0	0.23	0.08
CL1154.Contig3_All	152.39	227.45	150.78	0	0.45	0
CL20231.Contig2_All	152.16	146.03	62.33	0	0.08	0
CL7068.Contig2_All	152.04	2.18	5.67	0	0	0
CL4062.Contig1_All	151.84	21.68	24.02	0	0.14	0.07
CL3700.Contig1_All	150.84	206.04	346.78	0	0	0
CL14668.Contig2_All	150.36	140.14	142.42	0	0.06	0.06
CL3134.Contig2_All	150.29	181.86	316.28	0	0	0
CL14035.Contig1_All	149.66	113.43	117.13	0	0	0
CL429.Contig4_All	148.22	147.45	197.13	0	0.23	0
CL2128.Contig2_All	146.47	69.26	18.68	0	0.29	0
CL5654.Contig6_All	146.1	68.46	48.08	0	0	0
CL20289.Contig2_All	145.31	408.89	321.07	0	0.19	0.25
CL12277.Contig2_All	145.29	48.23	24.09	0	0	0
Unigene51230_All	142.44	31.96	9.21	0	0	0
CL9929.Contig1_All	141.84	513.43	454.95	0	0	0
CL5363.Contig8_All	141.75	5.2	19.43	0	0.01	0.11
CL19013.Contig2_All	140.96	79.83	76.31	0	0.18	0.06
CL2084.Contig1_All	140.24	234.41	203.25	0	0.33	0
Unigene20899_All	139.03	178.43	115.53	0	0.1	0
Unigene6079_All	138.97	63.46	41.48	0	0	0
CL9815.Contig2_All	138.06	110.83	162.38	0	0.06	0
CL2599.Contig1_All	137.42	13.53	58.35	0	0.04	0
CL17074.Contig2_All	137.33	239.24	144.66	0	0.08	0
CL14025.Contig2_All	134.95	55.26	59.09	0	0.09	0
CL20336.Contig2_All	134.01	25	17.43	0	0.13	0.14
CL7391.Contig2_All	131.34	56.19	46.83	0	0.24	0.04
CL8515.Contig2_All	128.36	118.65	100.88	0	0.1	0
CL1177.Contig2_All	127.73	37.52	40.05	0	0.11	0
CL18851.Contig1_All	127.47	263.06	158.86	0	0.08	0
CL751.Contig2_All	125.59	221.48	143.15	0	0.27	0.05
CL15507.Contig4_All	124.77	174.58	151.31	0	0	0
CL1853.Contig1_All	123.26	43.73	30.19	0	0.15	0.16
CL826.Contig2_All	122.67	7.52	6.52	0	0.11	0
CL13734.Contig1_All	122.4	118.26	114.38	0	0.05	0.05
CL15445.Contig2_All	120.33	68.58	107.69	0	0.18	0.02
Unigene38270_All	118.59	159.4	131.82	0	0.51	0
CL14585.Contig1_All	118.13	7.76	5	0	0	0
CL2947.Contig2_All	117.15	63.18	29.11	0	0	0
CL2532.Contig1_All	116.9	235.38	257.92	0	0	0
CL6208.Contig1_All	116.49	98.34	53.16	0	0	0
CL1940.Contig5_All	115.97	146.52	98.28	0	0.49	0
CL6211.Contig2_All	115.86	181.39	141.94	0	0.11	0.28
CL3565.Contig4_All	115.64	220.09	139.86	0	0.2	0
CL11512.Contig2_All	115.53	272.59	200.25	0	0	0
CL7219.Contig2_All	114.12	214.47	237.07	0	0.1	0
CL17630.Contig1_All	113.79	29.49	12.86	0	0.06	0
CL909.Contig7_All	112.68	227.56	118.75	0	0.04	0
CL3949.Contig4_All	112.59	69.35	70.81	0	0	0
Unigene16805_All	112.45	78.45	68.95	0	0.03	0
Unigene5392_All	112.31	161.99	115.99	0	0.08	0.08
CL4386.Contig2_All	111.97	144.21	94.34	0	0	0
CL2725.Contig1_All	111.97	48.51	36.48	0	0.09	0
CL18960.Contig1_All	111.92	39.32	18.95	0	0.09	0
Unigene52812_All	111.33	132.52	124.8	0	0	0
CL2761.Contig27_All	111.31	56.98	35.62	0	0.23	0
CL10211.Contig2_All	110.84	138.59	97.67	0	0.13	0
CL2128.Contig1_All	109.21	7.27	2.21	0	0	0
CL7885.Contig2_All	109.18	210.69	214.09	0	0	0
CL5491.Contig3_All	108.55	88.04	57.17	0	0.07	0
CL5982.Contig2_All	107.24	49.94	44.29	0	0	0
CL3010.Contig1_All	106.24	213.23	147.46	0	0.07	0
Unigene3469_All	106	467.29	363.35	0	0.11	0
CL8901.Contig1_All	105.85	88.62	46.86	0	0.1	0.05
CL15178.Contig1_All	104.61	42.99	77.28	0	0.13	0.13
Unigene11196_All	104.54	135.66	149.1	0	0	0
CL14300.Contig1_All	104.44	117.18	122.61	0	0.08	0
CL12212.Contig3_All	104.39	194.53	136.26	0	0.15	0
CL18944.Contig2_All	104.16	158.6	144.66	0	0.06	0
CL3397.Contig1_All	104.14	613.53	541.73	0	0	0
CL5826.Contig4_All	103.67	19.85	8.12	0	0.12	0.02
Unigene6139_All	103.3	66.1	63.73	0	0	0
CL8306.Contig2_All	102.73	266.4	354.93	0	0	0
CL1479.Contig3_All	102.27	149.58	85.66	0	0.22	0.05
CL17555.Contig2_All	101.58	133.12	116.12	0	0.1	0
CL15830.Contig3_All	100.48	153.07	102.68	0	0.12	0
Unigene10343_All	100.19	9.04	16.67	0	0.06	0.11
CL2263.Contig2_All	100.07	24.55	7.84	0	0	0
CL18571.Contig1_All	99.48	101.16	116.15	0	0.31	0
CL17498.Contig1_All	99.05	52.67	14.69	0	0.08	0
Unigene23836_All	98.68	89.83	72.59	0	0.16	0
CL1448.Contig2_All	98.48	20.86	50.51	0	0.02	0.04
CL3750.Contig5_All	98.3	31.66	34.18	0	0	0.03
CL11079.Contig4_All	98.24	89.53	122.59	0	0.13	0
Unigene13589_All	97.46	85.73	17.98	0	0	0
CL10986.Contig3_All	97.36	95.86	86.22	0	0	0
CL14157.Contig2_All	96.64	117.05	95.45	0	0	0
CL620.Contig1_All	96.6	148.74	133.47	0	0.25	0
CL16671.Contig2_All	96.02	207.53	104.56	0	0.07	0.57
CL15065.Contig2_All	94.53	83.23	47.56	0	0.07	0
CL3460.Contig2_All	94.51	44.3	34.31	0	0.1	0.15
CL429.Contig3_All	94.45	63.34	130.95	0	0	0
CL8871.Contig4_All	94.38	91.99	100.12	0	0.08	0.08
CL18038.Contig1_All	94.1	116.47	96.23	0	0	0
CL20524.Contig2_All	94.04	127.53	143.09	0	0.08	0
CL4374.Contig2_All	93.94	89.92	89.74	0	0.1	0
CL6491.Contig2_All	92.87	32.5	21.24	0	0.09	0
CL1444.Contig3_All	92.75	30.37	79.47	0	0.06	0.02
Unigene7541_All	92.52	163.14	215.35	0	0.11	0.03
CL18613.Contig1_All	92.34	129.46	110.46	0	0.08	0.14
CL18546.Contig2_All	92.13	82.6	105.62	0	0.03	0
CL7503.Contig3_All	91.63	142.81	92.17	0	0	0
CL16048.Contig2_All	91.38	89.11	78.94	0	0.07	0.07
CL2354.Contig1_All	91.23	218.38	239.35	0	7.07	0
CL19286.Contig1_All	90.64	429.7	299.01	0	0	0
CL11781.Contig3_All	90.61	38.29	115.65	0	0.05	0
CL9895.Contig3_All	90.51	108.7	98.95	0	0.47	0
CL8149.Contig1_All	90.46	109.15	51.52	0	0.06	0.15
CL8750.Contig2_All	90.46	63.32	30.65	0	0.1	0
CL8889.Contig2_All	89.93	260.48	226.93	0	0.13	0
CL6994.Contig4_All	89.82	70.56	85.12	0	0	0.25
CL19247.Contig1_All	89.68	43.89	46.85	0	0	0
CL18110.Contig1_All	89.64	150.06	87.58	0	0.08	0
CL13485.Contig1_All	89.63	39.46	30.53	0	0	0
CL9807.Contig2_All	89.02	50.44	38.78	0	0.03	0
CL10089.Contig1_All	88.84	75.88	81.35	0	0.05	0
CL3413.Contig5_All	88.35	70	51.3	0	0.09	0
CL7682.Contig2_All	88.19	84.59	103.34	0	0.15	0
CL109.Contig3_All	87.45	76.9	83.39	0	0.13	0
CL14635.Contig2_All	87.26	80.06	100.23	0	0.13	0
Unigene17707_All	87.1	83.39	39.52	0	0	0
CL13128.Contig1_All	87.05	52.1	24.56	0	0.05	0.09
CL12215.Contig1_All	86.96	89.66	120.54	0	0.05	0
CL8636.Contig7_All	86.9	58.89	43.82	0	0.07	0.04
Unigene17638_All	86.87	14.89	5.49	0	0.05	0
CL14139.Contig2_All	86.77	36.43	51.52	0	0	0
CL13497.Contig2_All	86.45	55.14	98.35	0	0	0
CL5269.Contig3_All	86.24	156.53	104.98	0	0.05	0
Unigene8726_All	86.2	57.51	55.69	0	0	0
CL15301.Contig1_All	86.19	66.19	49.95	0	0.1	0
CL5209.Contig2_All	86.12	44.21	35.12	0	0.22	0
CL5827.Contig2_All	86.1	53.93	32.44	0	0.08	0.13
CL10572.Contig1_All	85.76	86.7	83.47	0	0.04	0.04
CL20130.Contig2_All	85.07	201.35	114.06	0	0	0
Unigene5586_All	84.99	1.54	0.77	0	0.11	0
Unigene10535_All	84.77	41.24	27.36	0	0	0
CL9575.Contig2_All	84.62	114.63	71.09	0	0.08	0
CL16424.Contig1_All	84.36	29.56	8.26	0	0.09	0.09
Unigene53542_All	84.32	31.17	11.54	0	0	0
CL9494.Contig1_All	83.98	99.27	87.79	0	0	0
CL18677.Contig2_All	83.32	175.84	141.02	0	0.17	0
CL11227.Contig2_All	83.29	27.43	15.49	0	0.33	0
CL14426.Contig1_All	82.94	86.71	84.93	0	0	0
CL17014.Contig1_All	82.31	73.45	56.39	0	0	0
CL1981.Contig2_All	82.27	26.27	14.23	0	0.16	0
CL1031.Contig2_All	81.49	75.49	24.97	0	0.1	0
CL20216.Contig1_All	81.34	8.32	4.21	0	0	0
CL10208.Contig5_All	80.85	90.24	99.58	0	0.84	0
CL7503.Contig4_All	80.17	136.7	86.94	0	0.04	0
CL2268.Contig1_All	80.08	20.98	10.7	0	0.04	0
CL20250.Contig1_All	80.02	86.98	4.64	0	0	0
CL13701.Contig1_All	79.84	8.36	52.55	0	0	0
CL5863.Contig5_All	79.79	37.92	75.27	0	0.06	0
CL1091.Contig2_All	79.7	232.93	151.2	0	0	0
Unigene5485_All	79.68	27.04	14.24	0	0.52	0.13
CL15009.Contig2_All	79.04	175	276.35	0	0.05	0
Unigene1215_All	79.03	270.66	560.08	0	0	0
CL17033.Contig1_All	78.48	82.66	78.61	0	0	0
CL19486.Contig1_All	78.41	119.19	114.82	0	0.09	0.05
CL18920.Contig1_All	78.19	40.18	22.91	0	0.1	0
CL15983.Contig1_All	78.17	45.04	28.3	0	0.08	0
Unigene38319_All	78.14	51.8	36.07	0	0	0
CL15705.Contig1_All	78.04	39.5	22.43	0	0.21	0
CL1642.Contig4_All	77.94	58.95	69.25	0	0.09	0
CL3248.Contig2_All	77.91	55.95	53.11	0	0.06	0
CL15507.Contig5_All	77.72	114.26	102.8	0	0.26	0
CL1885.Contig3_All	77.71	19.52	64.74	0	0	0
CL3363.Contig1_All	77.68	227.28	121.68	0	0.06	0
CL13971.Contig3_All	77.06	34.92	16.71	0	0.09	0.12
CL12116.Contig2_All	76.95	19.16	9.13	0	0	0
CL6677.Contig1_All	76.41	153.01	223.03	0	0.06	0
CL5358.Contig2_All	76.2	142.6	155.21	0	0.03	0.08
CL9396.Contig1_All	76.03	43.84	99.58	0	0.03	0.02
CL7102.Contig2_All	76.03	43.88	46.5	0	0.06	0
Unigene17861_All	75.96	10.53	21.01	0	0.53	0
CL7447.Contig1_All	75.63	104.45	65.71	0	0	0
CL14097.Contig1_All	75.58	69.38	45.75	0	0	0
CL18402.Contig2_All	75.34	35.63	20.6	0	0.15	0
CL16905.Contig2_All	74.61	161.11	140.03	0	0.11	0.04
CL18728.Contig2_All	74.57	48.62	86.57	0	0	0
CL9045.Contig1_All	74.52	72.48	68.28	0	0.04	0
CL11748.Contig1_All	74.38	126.35	108.54	0	0.24	0
CL2677.Contig1_All	73.88	119.39	95.43	0	0.09	0
CL8425.Contig1_All	73.79	27.1	21	0	0.14	0
CL9668.Contig1_All	73.43	65.2	34.91	0	0.02	0
CL11601.Contig1_All	73.27	70.35	75.26	0	0	0
CL12095.Contig1_All	73.19	49.21	52.66	0	0.18	0
Unigene7452_All	73.03	12.27	81.35	0	0	0
CL3527.Contig2_All	72.6	15.53	12.06	0	0.04	0
CL3113.Contig2_All	72.31	40.03	45.35	0	0	0
CL16615.Contig2_All	72.26	57.78	33.72	0	0	0
CL2761.Contig17_All	72.09	46.02	30.55	0	0.04	0
CL2260.Contig1_All	72.04	25.19	15.68	0	0	0
CL7480.Contig1_All	71.74	135.32	67.3	0	0.12	0
CL14613.Contig2_All	71.45	147.84	75.5	0	0.07	0
CL18514.Contig2_All	71.45	25.54	16.93	0	0.07	0
CL10319.Contig2_All	71.39	129.83	110.84	0	0.34	0
CL17813.Contig3_All	71.34	35.25	65.09	0	0	0.1
CL16232.Contig2_All	71.27	66.66	47.94	0	0.06	0
CL9323.Contig2_All	70.85	69.19	55.66	0	0.17	0
CL18274.Contig4_All	70.79	105.14	92.36	0	0.08	0
CL11748.Contig2_All	70.71	93.78	69.48	0	0.07	0
CL15744.Contig1_All	70.52	130.69	85.52	0	0.16	0
CL20111.Contig2_All	70.46	56.05	69.61	0	0.15	0
CL3256.Contig1_All	70.38	110.5	43.23	0	0	0.25
CL7759.Contig5_All	70.12	15.84	49.62	0	0	0
CL5221.Contig2_All	69.91	67.64	78.05	0	0	0.12
CL5654.Contig10_All	69.89	41.82	19.4	0	0	0
CL12334.Contig2_All	69.89	65.4	46.45	0	0.16	0
CL9794.Contig3_All	69.87	54.95	77.27	0	0.04	0
CL19644.Contig1_All	69.85	49.11	22.08	0	0.23	0
CL15830.Contig1_All	69.34	84.06	69.69	0	0	0
Unigene16030_All	69.25	59.01	64.12	0	0.28	0
CL1457.Contig8_All	69.2	15.72	28.56	0	0.03	0
Unigene39229_All	69.15	81.98	50.34	0	0	0
CL10595.Contig4_All	69.13	61.92	41.28	0	0.06	0
CL1703.Contig3_All	69.13	89.97	83.72	0	0	0
CL17196.Contig1_All	68.94	46.3	82.07	0	0.05	0
CL11192.Contig2_All	68.88	24.34	26.8	0	0.09	0.04
CL5958.Contig1_All	68.53	25.4	7.63	0	0	0
CL6562.Contig2_All	68.48	81.06	73.56	0	0	0
CL18112.Contig1_All	68.46	97.2	87.54	0	0.04	0
CL13880.Contig2_All	68.24	87.69	82.35	0	0.24	0
CL5029.Contig1_All	67.69	146.64	141.24	0	0.06	0
CL2150.Contig2_All	67.68	71.32	78.9	0	0.03	0.03
CL2751.Contig1_All	67.53	92.42	69.86	0	0.09	0
CL12232.Contig1_All	67.16	84.16	82.05	0	0	0
CL2761.Contig9_All	67.14	30.6	22.11	0	0	0
Unigene3028_All	67.12	51.07	76.52	0	0.02	0
CL8785.Contig2_All	67.09	183.86	115.51	0	0.08	0
CL7912.Contig3_All	66.83	18.16	5.34	0	0.37	0
CL363.Contig2_All	66.69	25.24	18.12	0	0.15	0
CL8128.Contig3_All	66.45	75.05	58.44	0	0	0
Unigene690_All	66.33	80.02	81.42	0	0	0
Unigene591_All	66.32	13.32	13.02	0	0	0
CL10865.Contig2_All	66.31	18.65	33.11	0	0	0
CL1537.Contig1_All	65.96	46.26	62.95	0	0	0
Unigene14962_All	65.92	19.58	13.19	0	0.04	0
CL7164.Contig3_All	65.78	184.9	94.78	0	0	0
CL7203.Contig5_All	65.75	30.08	55.33	0	0.02	0
CL11039.Contig3_All	65.68	23.91	44.86	0	0.03	0
CL10306.Contig2_All	65.56	31.04	15.76	0	0	0
CL4591.Contig2_All	65.49	111.46	67.37	0	0	0
CL8427.Contig2_All	65.32	62.39	58.76	0	0	0
CL10489.Contig1_All	65.14	38.76	12.99	0	0.05	0.05
CL8115.Contig1_All	65.13	19.81	11.15	0	0	0
CL2790.Contig4_All	64.91	244.42	219.19	0	0.2	0
CL2647.Contig9_All	64.9	53.71	135.07	0	0	0
CL718.Contig1_All	64.8	94.86	93.29	0	0.29	0
CL3906.Contig4_All	64.7	33.18	70.01	0	0.05	0.02
CL12067.Contig1_All	64.59	54.25	89.09	0	0.07	0.03
CL651.Contig2_All	64.54	226.26	158.43	0	0.05	0
CL11738.Contig1_All	64.5	133.87	69.64	0	0.05	0.09
Unigene15954_All	64.46	88.85	114.76	0	0.11	0
Unigene8000_All	64.35	3.14	1.17	0	0.25	0
CL15507.Contig1_All	64.09	89.01	69.21	0	0.21	0
CL3399.Contig1_All	63.89	7.03	1.54	0	0	0
CL6958.Contig1_All	63.62	66.12	63.88	0	0	0.07
CL4528.Contig2_All	63.57	38.44	58.37	0	0	0
CL9403.Contig2_All	63.57	115.49	97.03	0	0.06	0
CL128.Contig1_All	63.4	28.33	29.94	0	0.03	0
Unigene18460_All	63.32	37.85	13.14	0	0	0
CL16906.Contig1_All	63.28	24.22	33.42	0	0.15	0
CL19182.Contig2_All	63.25	420.75	401.75	0	0.04	0
CL1845.Contig2_All	63.17	62.59	73.15	0	0.05	0
CL12480.Contig2_All	62.81	63.56	85.52	0	0	0.05
CL10527.Contig1_All	62.59	44.4	51.8	0	0	0
CL4319.Contig2_All	62.35	88.79	90.59	0	0.15	0.08
CL20429.Contig2_All	62.07	13.44	18.08	0	0	0
CL4448.Contig5_All	62.02	22.57	30.46	0	0	0
CL6377.Contig2_All	62.01	72.28	101.93	0	0	0
CL2263.Contig3_All	61.98	16.94	5.46	0	0	0
Unigene19433_All	61.91	106.93	56.95	0	0	0
Unigene18584_All	61.87	113.18	73.52	0	0	0
CL14300.Contig2_All	61.75	101.9	70.06	0	0.09	0
Unigene10373_All	61.74	141.33	81.69	0	0	0
CL19434.Contig3_All	61.41	9.4	6.31	0	0	0
CL762.Contig6_All	61.05	35.62	28.44	0	0	0
CL19678.Contig7_All	60.91	13.53	7.88	0	0	0
CL14035.Contig4_All	60.83	60.24	56.08	0	0.14	0
CL7759.Contig2_All	60.79	17.61	44.97	0	0.07	0
CL6814.Contig1_All	60.7	89.43	83.56	0	0	0
CL13807.Contig3_All	60.05	36.87	45.61	0	0.08	0
CL4935.Contig2_All	59.66	41.24	26.24	0	0.17	0
CL12103.Contig2_All	59.6	92.4	69.03	0	0.2	0
CL15974.Contig2_All	59.55	5.89	5.14	0	0.01	0
CL9621.Contig2_All	59.52	34.16	63.14	0	0	0.02
Unigene59188_All	59.5	14.4	2.42	0	0.15	0
CL16575.Contig2_All	59.38	74.61	73.97	0	0	0
Unigene1414_All	59.16	75.43	33.71	0	0	0
CL19174.Contig2_All	58.96	52.97	67.99	0	0.02	0
CL1341.Contig2_All	58.63	58.11	22.47	0	0	0
Unigene12698_All	58.62	39.31	62.27	0	0	0
Unigene41663_All	58.59	0	0	0	0	0
Unigene17344_All	58.46	19.75	24.47	0	0	0
CL10377.Contig1_All	58.35	22.55	5.45	0	0	0
CL13393.Contig2_All	58.11	67.55	58.22	0	0.07	0
CL19023.Contig1_All	58.09	46.96	76.25	0	0.07	0
CL10601.Contig2_All	57.93	7.91	5.21	0	0	0
CL12789.Contig2_All	57.81	61.2	61.09	0	0	0.06
CL20557.Contig9_All	57.75	52.76	83.17	0	0	0
CL6303.Contig1_All	57.74	45.22	58.36	0	0	0
CL7103.Contig3_All	57.6	28.54	39.34	0	0.08	0
CL15994.Contig1_All	57.58	37.09	41.97	0	0.04	0
CL14632.Contig1_All	56.88	70	40.83	0	0	0
CL11178.Contig4_All	56.88	16.28	62.99	0	0	0
CL5073.Contig4_All	56.81	39.16	72.48	0	0.06	0
CL18160.Contig2_All	56.73	45.18	81.02	0	0	0.02
CL19598.Contig2_All	56.64	57.55	55.73	0	0	0.3
Unigene2154_All	56.47	83.57	67.69	0	0	0
CL1111.Contig2_All	56.47	76.15	109.21	0	0.1	0.1
CL9345.Contig2_All	56.38	12.69	13.39	0	0	0
CL6394.Contig2_All	56.26	54.25	40.3	0	0.01	0
CL7733.Contig3_All	56.01	72.07	111.86	0	0.04	0
Unigene15515_All	55.94	15.15	5.17	0	0	0
CL1380.Contig2_All	55.84	69.2	82.95	0	0.04	0
CL3094.Contig2_All	55.8	84.61	71.65	0	0.12	0
CL6592.Contig2_All	55.78	97.15	79.67	0	0.87	0
Unigene1345_All	55.58	87.27	46.35	0	0	0
CL7203.Contig3_All	55.53	18.3	54.72	0	0.05	0.02
CL10917.Contig1_All	55.45	10.65	2.52	0	0	0
CL758.Contig1_All	55.31	354.5	314.15	0	0	0
CL14280.Contig1_All	55.29	44.54	25.76	0	0	0
CL10953.Contig1_All	55.16	42.64	44.1	0	0	0
CL7189.Contig6_All	54.82	50.25	50.54	0	0	0
CL3784.Contig1_All	54.75	36.19	26.11	0	0	0
CL14387.Contig2_All	54.72	143.85	68.79	0	0	0
CL4528.Contig5_All	54.55	39.78	50.66	0	0	0
CL7219.Contig4_All	54.47	101.97	110.87	0	0.12	0
CL12536.Contig2_All	54	9.39	13.31	0	0.1	0.01
CL16406.Contig2_All	53.92	18	14.98	0	0	0
CL5345.Contig1_All	53.89	72.63	54.02	0	0.12	0
CL10513.Contig4_All	53.86	127.85	65.51	0	0.09	0
CL19825.Contig2_All	53.74	141.94	91.46	0	0.04	0
CL10448.Contig1_All	53.73	37.21	60.93	0	0	0.41
CL8044.Contig1_All	53.54	3.54	9.84	0	0	0
CL15459.Contig1_All	53.35	66.55	43.11	0	0	0
CL6254.Contig4_All	53.34	98.16	131.23	0	0	0
CL3111.Contig3_All	53.2	37.16	41.35	0	0.06	0
CL17503.Contig2_All	53.13	125.48	63.18	0	0.13	0
CL18330.Contig3_All	53.01	0.33	0.05	0	0	0
Unigene22698_All	52.89	64.55	47.28	0	0	0
CL4555.Contig19_All	52.85	41.4	53.61	0	0	0
CL1834.Contig2_All	52.84	29.37	17.79	0	0.22	0
CL15026.Contig2_All	52.75	20.14	18.44	0	0	0
CL16610.Contig2_All	52.64	36.66	22.59	0	0.08	0
Unigene17027_All	52.33	19.67	34.08	0	0.05	0
CL16300.Contig1_All	52.25	15.62	2.27	0	0	0
CL11197.Contig2_All	52.12	24.21	52.42	0	0	0
CL17381.Contig1_All	52.07	82.55	34.13	0	0.08	0.03
Unigene6251_All	52.06	86.57	73.72	0	0.13	0.03
Unigene10970_All	51.95	29.68	34.53	0	0.14	0
CL14871.Contig3_All	51.8	7.47	29.1	0	0	0
CL2761.Contig18_All	51.76	35.24	19.45	0	0.02	0
CL9646.Contig3_All	51.5	46.74	58.32	0	0	0
CL16969.Contig2_All	51.49	165.82	185.3	0	0	0
CL2959.Contig1_All	51.42	23.31	22.88	0	0.04	0
CL3405.Contig1_All	51.39	69.8	62.59	0	0.06	0
CL5455.Contig2_All	51.24	34.83	37.79	0	0.03	0
CL12571.Contig4_All	51.04	30.35	39.01	0	0.02	0
Unigene38788_All	50.93	5.83	5.69	0	0.18	0
CL1672.Contig1_All	50.68	120	13.84	0	0	0
CL9668.Contig4_All	50.58	43.04	31.57	0	0	0.08
CL17707.Contig2_All	50.57	16.72	5.18	0	0.07	0
CL4080.Contig4_All	50.56	28.91	45.88	0	0.06	0
CL16437.Contig2_All	50.46	78.27	55.47	0	0.11	0
CL19763.Contig2_All	50.46	10.39	12.06	0	0	0
CL1696.Contig2_All	50.37	63.87	44.39	0	0.12	0
CL16578.Contig1_All	50.32	59.84	42.72	0	0.06	0
CL16707.Contig2_All	50.28	32.37	43.42	0	0.09	0
CL11362.Contig1_All	50.22	36.75	23.61	0	0.03	0
CL777.Contig2_All	50.11	68.68	81.6	0	0	0
CL8470.Contig6_All	50	9.91	5.96	0	0	0
CL11781.Contig1_All	49.96	70.52	114.69	0	0.1	0
CL13431.Contig2_All	49.96	15.37	18.63	0	0	0
CL15294.Contig2_All	49.76	8.86	7.93	0	0.06	0
Unigene19966_All	49.71	66.53	59.48	0	0.03	0
CL10025.Contig2_All	49.53	53.48	50.56	0	0	0
CL8930.Contig2_All	49.49	52.99	50.2	0	0.22	0.07
CL3217.Contig1_All	49.35	81.31	1.65	0	0	0.15
CL3949.Contig6_All	49.27	70.23	55.59	0	0	0
CL18428.Contig2_All	49.15	98.38	59.34	0	0	0
CL1125.Contig7_All	49.15	46.93	41.39	0	0	0.07
CL17709.Contig2_All	48.9	81.19	88.45	0	0.03	0
CL15065.Contig1_All	48.7	30.94	20.9	0	0	0
CL6730.Contig2_All	48.55	34.47	20.17	0	0	0
CL16324.Contig1_All	48.44	65.09	46.07	0	0.09	0
CL9379.Contig1_All	48.28	71.13	87.28	0	0.04	0.02
CL7991.Contig2_All	48.13	66.94	83.24	0	0.12	0.04
CL19204.Contig2_All	48	73.09	82.9	0	0.03	0.03
CL19678.Contig6_All	47.95	10.52	8.77	0	0.03	0
CL13618.Contig2_All	47.72	53.58	51.48	0	0	0
CL14273.Contig2_All	47.7	9.34	12.85	0	0	0
Unigene38330_All	47.62	1.02	2.41	0	0.08	0
CL7581.Contig3_All	47.55	76.37	59.26	0	0.28	0.11
CL5344.Contig3_All	47.51	33.99	32.38	0	0	0
CL16885.Contig1_All	47.43	21.11	20.06	0	0	0
CL12968.Contig4_All	47.38	37.25	26.87	0	0.09	0.05
CL11039.Contig4_All	47.38	14.87	26.12	0	0	0
Unigene15978_All	47.25	69.21	53.87	0	0.08	0
CL211.Contig1_All	47.25	38.45	41.39	0	0	0.09
CL6372.Contig2_All	47.22	48.89	43.82	0	0.15	0.05
CL361.Contig1_All	47.21	45.3	51.66	0	0.04	0
CL5141.Contig1_All	47.03	56.38	45.39	0	0.07	0
CL1125.Contig10_All	46.95	59.86	44.57	0	0.1	0
Unigene61489_All	46.94	15.91	8.02	0	0.33	0
CL11022.Contig1_All	46.58	77.04	58.17	0	0	0
CL3186.Contig6_All	46.55	31.82	38.08	0	0.03	0
CL19506.Contig2_All	46.48	51.54	55.19	0	0.08	0
CL8698.Contig1_All	46.46	42.04	39.98	0	0.1	0
CL5766.Contig3_All	46.44	15.1	8.36	0	0.04	0
CL699.Contig2_All	46.42	23.05	20.63	0	0	0
CL5032.Contig1_All	46.31	28.2	33.12	0	0	0
CL1658.Contig1_All	46.3	9.45	3.92	0	0	0
CL19140.Contig1_All	46.26	56.21	87.03	0	0.03	0.03
CL3914.Contig3_All	46.09	60.41	41.64	0	0.09	0
CL9378.Contig2_All	45.93	36.56	15.63	0	0	0.05
CL2933.Contig1_All	45.77	62.36	54.43	0	0	0
CL18669.Contig1_All	45.73	12.88	5.88	0	0	0
CL12618.Contig2_All	45.72	20.26	18.41	0	0.03	0
CL1429.Contig1_All	45.68	93.49	105.38	0	0	0
CL19047.Contig3_All	45.61	5.72	1.88	0	0.13	0
Unigene11154_All	45.52	73.06	34.92	0	0.07	0
CL12834.Contig2_All	45.41	40.39	30.45	0	0	0
CL18017.Contig3_All	45.32	86.46	73.77	0	0.07	0
CL7837.Contig1_All	45.22	38.02	46.71	0	0	0
CL10390.Contig2_All	45.07	47.86	46.33	0	0	0
CL3242.Contig3_All	45.04	72.85	82.24	0	0.06	0
CL1636.Contig1_All	45.02	34.26	33.77	0	0.09	0.04
CL8605.Contig1_All	44.97	37.15	67.29	0	0.03	0
CL13050.Contig2_All	44.89	47.98	28.3	0	0	0.05
CL1879.Contig1_All	44.81	46.46	38.57	0	0	0
Unigene597_All	44.77	37.97	49.39	0	0	0
CL20143.Contig1_All	44.6	28.59	18.8	0	0	0
CL12437.Contig1_All	44.56	60.22	67.76	0	0.13	0
Unigene20887_All	44.54	30.35	40.34	0	0.06	0
Unigene17706_All	44.52	48.72	24.34	0	0.06	0
CL642.Contig1_All	44.47	20.08	22.68	0	0	0
CL1374.Contig3_All	44.42	27.24	18.38	0	0	0
CL2761.Contig3_All	44.29	27.12	15.83	0	0.11	0
Unigene3581_All	44.24	44.87	66.39	0	0	0
CL6569.Contig2_All	44.21	55.52	95	0	0.03	0
CL19379.Contig1_All	44.16	49.34	51.78	0	0	0
Unigene46889_All	43.84	0.05	0.05	0	0	0
CL5345.Contig3_All	43.76	52.96	40.64	0	0.06	0
Unigene18465_All	43.71	40.43	67.7	0	0.02	0
Unigene16013_All	43.65	14.22	4.38	0	0.07	0
Unigene62872_All	43.53	13.79	12.31	0	0	0
CL17592.Contig2_All	43.45	71.84	64.81	0	0	0
CL367.Contig1_All	43.44	94.48	62.04	0	0	0
CL17964.Contig2_All	43.43	72.33	60.22	0	0.21	0.07
CL2761.Contig11_All	43.38	14.91	20.14	0	0	0
CL16939.Contig2_All	43.31	23.67	11.53	0	0	0
CL18526.Contig2_All	43.21	34.49	27.6	0	0	0
CL5805.Contig1_All	43.11	64.63	48.38	0	0	0
Unigene1442_All	43.02	4.39	1.32	0	0	0
CL16244.Contig1_All	42.96	18.94	12.18	0	0	0
Unigene632_All	42.91	14.25	5.45	0	0	0
CL17670.Contig2_All	42.86	69.63	83.93	0	0.07	0
CL1235.Contig2_All	42.86	37.48	43.39	0	0.09	0.07
CL2790.Contig1_All	42.84	140.91	110.2	0	0	0
CL387.Contig6_All	42.73	18.23	27.96	0	0.04	0
CL11759.Contig3_All	42.42	92.51	92.68	0	0	0
CL10917.Contig9_All	42.41	25.63	29.08	0	0.18	0.18
CL2283.Contig1_All	42.3	37.2	58.16	0	0.06	0
CL15514.Contig2_All	42.24	13.67	8.32	0	0	0
CL7792.Contig3_All	42.17	64.32	34.22	0	0	0
CL17697.Contig1_All	42.08	63.08	41.32	0	0	0
CL3314.Contig3_All	42.03	45.3	29.17	0	0.06	0
CL8685.Contig2_All	42.02	67.47	61.1	0	0.09	0
CL3369.Contig3_All	42.02	63.03	59.21	0	0.12	0
CL12448.Contig3_All	41.99	6.61	14.06	0	0.08	0
CL10495.Contig3_All	41.83	22.62	25.37	0	0	0
Unigene50046_All	41.67	0.05	0	0	0	0
Unigene17343_All	41.53	13.61	20.23	0	0	0
Unigene10346_All	41.53	9.43	30.09	0	0	0
CL12675.Contig1_All	41.36	7.7	8.59	0	0	0
CL5440.Contig7_All	41.26	45.32	31.32	0	0	0
CL402.Contig5_All	41.24	47.7	37.45	0	0.04	0.04
CL5084.Contig1_All	41.23	48.07	63.97	0	0.1	0.05
CL15437.Contig2_All	41.16	63.06	56.84	0	0.07	0
CL6905.Contig2_All	40.86	9.1	9.55	0	0.04	0
CL18501.Contig1_All	40.86	19.16	16.76	0	0	0
CL17774.Contig1_All	40.85	28.35	22.75	0	0.06	0.06
CL15291.Contig2_All	40.82	37.51	22.1	0	0.17	0.04
CL509.Contig4_All	40.77	11.07	1.46	0	0	0
CL853.Contig2_All	40.77	51.37	45.13	0	0	0
CL9258.Contig2_All	40.74	17.24	26.51	0	0	0
CL556.Contig4_All	40.72	9.96	27.41	0	0.05	0
CL16037.Contig2_All	40.7	26.15	41.14	0	0.06	0
CL10240.Contig4_All	40.65	26.84	18.37	0	0	0
CL8458.Contig3_All	40.56	47.61	19.9	0	0.1	0.18
CL1664.Contig2_All	40.51	46.84	37.32	0	0.15	0
CL2253.Contig17_All	40.45	126.97	147.53	0	0	0
CL11393.Contig1_All	40.39	45.03	36.82	0	0.11	0
CL10179.Contig1_All	40.38	21.88	25.6	0	0	0
CL14482.Contig2_All	40.24	28.53	49.28	0	0.06	0
Unigene8473_All	40.24	17.49	5.43	0	0	0.26
CL16558.Contig1_All	40.23	24.23	30.79	0	0.03	0
Unigene3766_All	40.2	1.19	3.34	0	0	0
CL14273.Contig3_All	40.19	7.63	11.13	0	0.22	0
CL6325.Contig3_All	40.17	78.21	45.63	0	0	0
CL4181.Contig4_All	40.17	5.77	4.17	0	0.03	0.07
CL363.Contig4_All	40.15	7.49	14.75	0	0	0
CL7185.Contig11_All	40.06	41.13	73.2	0	0.03	0
CL867.Contig3_All	40.04	14.39	3.77	0	0	0
CL17133.Contig1_All	39.78	53.54	54.4	0	0.06	0
CL5903.Contig3_All	39.74	96.05	57.95	0	0	1.08
CL18097.Contig1_All	39.73	44.77	63.66	0	0	0
CL19360.Contig1_All	39.66	19.91	12.42	0	0	0
CL3542.Contig3_All	39.66	57.87	43.69	0	0.11	0
Unigene10241_All	39.58	45.43	29.68	0	0	0
CL2989.Contig1_All	39.4	55.65	44.43	0	0	0
CL9765.Contig2_All	39.39	48.93	46.64	0	0.08	0
CL4671.Contig2_All	39.35	39.5	41.28	0	0.11	0
CL5713.Contig3_All	39.3	9.01	24.91	0	0	0
CL1329.Contig2_All	39.24	21.18	8.24	0	0.03	0.02
CL18446.Contig1_All	39.19	43.35	62.04	0	0.1	0
CL5363.Contig6_All	39.08	2.5	3.78	0	0.13	0.58
CL5011.Contig2_All	39.07	24.97	13.91	0	0	0
Unigene38306_All	39.02	24.57	14.9	0	0.43	0.35
CL10898.Contig3_All	38.8	85.02	88.39	0	0.04	0.04
CL17855.Contig1_All	38.54	44.53	54.59	0	0.03	0
CL17725.Contig2_All	38.48	64.65	48.61	0	0	0
CL14260.Contig2_All	38.48	34.46	47.01	0	0.09	0
Unigene1940_All	38.39	4.35	2.38	0	0	0
CL7943.Contig1_All	38.36	34.8	50.98	0	0.02	0
CL19480.Contig2_All	38.34	44.58	43.27	0	0.13	0
CL14639.Contig2_All	38.33	81.39	40	0	0	0
CL5917.Contig1_All	38.32	6.33	0	0	0	0
CL6665.Contig6_All	38.24	20.25	43.12	0	0	0
Unigene2445_All	38.22	5.47	4.93	0	0	0
CL4088.Contig1_All	38	70.21	63.97	0	0.07	0
Unigene247_All	37.92	47.71	35.47	0	0.2	0
CL3824.Contig2_All	37.91	117.25	87.2	0	0.1	0
CL1845.Contig1_All	37.87	31.09	31.93	0	0	0
CL16423.Contig3_All	37.83	20.32	34.35	0	0.02	0.02
CL6298.Contig2_All	37.81	10.2	30.01	0	0	0
CL19295.Contig1_All	37.64	40.49	58.7	0	0	0
CL3240.Contig5_All	37.63	10.83	7.02	0	0	0.02
CL2864.Contig1_All	37.5	39.47	36.82	0	0.06	0
CL6068.Contig2_All	37.49	69.97	38.44	0	0.05	0
CL19303.Contig2_All	37.43	58.26	45.42	0	0.25	0.08
CL1642.Contig5_All	37.37	37.08	41.74	0	0	0
CL14674.Contig1_All	37.32	41.79	34.25	0	0	0
CL7924.Contig2_All	37.25	29	52.51	0	0.07	0
CL12936.Contig1_All	37.15	29.12	32.57	0	0.02	0
CL11928.Contig1_All	37.09	8.58	5.28	0	0.08	0
CL11443.Contig2_All	37.01	29.73	33.11	0	0.02	0
CL3578.Contig4_All	36.99	25.2	23.56	0	0	0
CL10244.Contig2_All	36.98	37.01	22.94	0	0	0
CL7742.Contig1_All	36.98	58.33	55.12	0	0.06	0
Unigene8773_All	36.97	47.05	23.74	0	0.17	0
CL2761.Contig21_All	36.92	16.1	9.52	0	0	0
CL16934.Contig2_All	36.89	12.5	14.08	0	0.18	0.04
CL5555.Contig1_All	36.84	15.39	23.42	0	0.04	0
CL5888.Contig3_All	36.83	30.42	31.14	0	0	0
CL14964.Contig2_All	36.78	18.5	13.47	0	0	0
CL4756.Contig1_All	36.76	46.82	47.84	0	0	0
Unigene2903_All	36.73	35.93	73.46	0	0.06	0
CL14006.Contig3_All	36.69	28.16	12.8	0	0	0.08
CL2679.Contig3_All	36.68	11.45	26.48	0	0	0
CL4293.Contig1_All	36.62	35.26	26.74	0	0	0
CL15751.Contig2_All	36.61	62.31	46.14	0	0	0
CL17382.Contig2_All	36.59	41	59.51	0	0	0
CL11509.Contig1_All	36.55	28.57	35.93	0	0.12	0
CL4180.Contig2_All	36.44	31.07	20.64	0	0	0
CL1225.Contig1_All	36.42	43.7	35.17	0	0	0
CL509.Contig1_All	36.39	8.65	1.2	0	0.1	0
CL15937.Contig4_All	36.37	34.81	40.13	0	0.02	0
CL1753.Contig4_All	36.35	10.5	15.94	0	0	0
CL10898.Contig2_All	36.34	55.91	76.94	0	0	0
CL15375.Contig1_All	36.33	12.6	9.47	0	0	0
CL13029.Contig2_All	36.27	61.93	51.25	0	0	0.06
CL4488.Contig3_All	36.26	19.59	15.38	0	0	0
CL8212.Contig1_All	36.25	64.52	90.96	0	0	0
CL2362.Contig3_All	36.21	9.96	39.05	0	0	0
CL14642.Contig2_All	36.2	52.37	38.94	0	0	0
CL4349.Contig3_All	36.15	21.62	26.01	0	0	0
Unigene16042_All	36.01	72.06	49.29	0	0.13	0
CL9645.Contig2_All	35.96	31.7	26.37	0	0	0
CL15937.Contig3_All	35.86	28.61	37.61	0	0	0
CL7067.Contig1_All	35.83	46.13	25.9	0	0	0
CL16179.Contig2_All	35.81	40.57	3.02	0	0	0
CL8863.Contig3_All	35.69	8.77	7.45	0	0	0.08
CL18482.Contig3_All	35.62	23.71	22.02	0	0	0
CL4042.Contig1_All	35.57	60.74	32.69	0	0	0
CL7573.Contig3_All	35.55	26.86	11.59	0	0.05	0
CL6700.Contig2_All	35.54	46.59	48.9	0	0	0
CL402.Contig2_All	35.44	34.1	27.58	0	0	0
CL20555.Contig2_All	35.41	20	9.58	0	0.1	0.04
CL13974.Contig2_All	35.37	13.15	4.97	0	0.09	0
CL11709.Contig2_All	35.36	63.25	43.55	0	0	0
CL10337.Contig2_All	35.28	22.17	26.03	0	0	0
CL1601.Contig2_All	35.18	35.59	35.03	0	0	0
CL2761.Contig12_All	35.15	15.4	11.37	0	0	0
Unigene22534_All	35.11	20.93	23.87	0	0.16	0.04
Unigene8662_All	35.11	37.31	17.21	0	0.55	0
Unigene16047_All	35.03	22.07	11.05	0	0.06	0
CL1877.Contig2_All	35.02	30.8	37.74	0	0.08	0.07
CL14562.Contig2_All	34.99	89.59	57.3	0	0.21	0
Unigene2084_All	34.98	25.22	30.69	0	0.07	0
CL13065.Contig2_All	34.95	10.89	4.43	0	0	0
Unigene20154_All	34.94	73.95	64	0	0	0
CL5526.Contig3_All	34.92	16.3	10.43	0	0.12	0
CL1869.Contig1_All	34.9	7.83	22.75	0	0.07	0
CL4005.Contig4_All	34.86	10.94	7.4	0	0.04	0
CL17467.Contig1_All	34.84	56.43	43.12	0	0.06	0
Unigene2938_All	34.72	15.52	21.07	0	0	0
CL11709.Contig3_All	34.7	75.67	50.68	0	0.05	0
CL11900.Contig1_All	34.56	35.34	57.88	0	0.04	0.11
CL10160.Contig2_All	34.56	38.43	29.84	0	0	0
Unigene15358_All	34.55	29.17	12.23	0	0.06	0
Unigene23268_All	34.52	21.27	18.22	0	0	0
CL4617.Contig2_All	34.41	18.15	14.88	0	0	0
CL5982.Contig1_All	34.34	6.46	4.69	0	0.1	0
Unigene50564_All	34.17	0.05	0.09	0	0	0
Unigene5430_All	34.15	22.96	43.17	0	0	0
CL8115.Contig4_All	34.06	7.87	2.48	0	0	0
Unigene23229_All	33.99	67.52	69.08	0	0.13	0
CL7147.Contig2_All	33.97	50.09	42.28	0	0.36	0.07
CL13395.Contig2_All	33.95	24.06	25.44	0	0.05	0
CL6812.Contig2_All	33.92	20.49	28.02	0	0.06	0
CL74.Contig3_All	33.91	117.98	111.75	0	0	0
Unigene25_All	33.89	9.72	21.37	0	0	0
Unigene59260_All	33.88	57.54	51.06	0	0	0.07
CL11759.Contig2_All	33.86	38.45	16.22	0	0	0
CL15494.Contig3_All	33.82	68.33	22.2	0	0	0
CL12384.Contig2_All	33.77	40.9	58.81	0	0	0
CL5466.Contig5_All	33.77	19.77	10.59	0	0	0
CL13465.Contig2_All	33.72	15.17	29.51	0	0.07	0
CL14438.Contig1_All	33.53	19.13	22.69	0	0	0
CL12394.Contig3_All	33.49	25.18	9.13	0	0.03	0.16
CL18370.Contig3_All	33.46	25.62	23.88	0	0	0
CL18801.Contig1_All	33.45	75.62	41.62	0	0	0
CL16393.Contig1_All	33.38	21.51	43.84	0	0.02	0
CL10986.Contig4_All	33.31	16.02	16.85	0	0	0
CL5035.Contig6_All	33.29	11.79	24.94	0	0	0
CL9119.Contig2_All	33.24	20.12	36.53	0	0.05	0.01
CL2443.Contig4_All	33.21	4.84	11.6	0	0.09	0
CL20243.Contig2_All	33.2	28.33	39.72	0	0	0
CL12539.Contig1_All	33.2	17.16	11.36	0	0.04	0
CL1567.Contig4_All	33.17	8.89	4.45	0	0.08	0
CL15507.Contig3_All	33.11	17.72	30.02	0	0.11	0
CL6307.Contig1_All	33.11	8.42	5.98	0	0.15	0
CL13632.Contig3_All	33.02	33.03	42.15	0	0	0
CL14580.Contig1_All	32.98	6.64	2.7	0	0	0.04
CL3055.Contig2_All	32.95	19.15	24.11	0	0.02	0
CL2260.Contig2_All	32.78	2.58	2.19	0	0	0
CL9170.Contig1_All	32.75	51.22	30.06	0	0	0
CL11721.Contig2_All	32.74	21.79	9.88	0	0.11	0
CL14824.Contig1_All	32.69	57.14	29.8	0	0	0
CL5079.Contig1_All	32.69	93.15	66.93	0	0.06	0.09
CL16989.Contig1_All	32.64	27.58	15.45	0	0	0
CL5015.Contig5_All	32.64	21.9	56.82	0	0	0
CL20373.Contig1_All	32.61	14.54	15.6	0	0	0
CL12683.Contig2_All	32.6	36.84	46.65	0	0.02	0
CL14870.Contig3_All	32.57	36.06	20.58	0	0	0
CL4291.Contig4_All	32.56	26.24	22.9	0	0.06	0
CL17783.Contig1_All	32.55	30.69	43.72	0	0.02	0
CL16945.Contig1_All	32.5	29.15	24.52	0	0	0
CL19678.Contig2_All	32.47	9.21	6.46	0	0	0
CL2614.Contig2_All	32.42	35.16	36.22	0	0.11	0
CL3088.Contig1_All	32.42	44.55	29.92	0	0.09	0
CL18783.Contig3_All	32.41	71.46	27.56	0	0.32	0.16
CL14128.Contig2_All	32.39	53.79	40.14	0	0	0
CL9020.Contig2_All	32.39	59.24	40.87	0	0.11	0
Unigene12257_All	32.28	0.9	2.72	0	0	0
CL4706.Contig5_All	32.23	39.33	32.28	0	0	0
CL3838.Contig2_All	32.21	28.77	18.45	0	0	0
CL2276.Contig4_All	32.2	5.98	17.49	0	0.15	0.45
CL3517.Contig4_All	32.13	9.06	25.17	0	0.02	0
CL10848.Contig1_All	32.07	33.63	38.32	0	0	0
CL11191.Contig3_All	32.05	20.54	22.11	0	0.03	0
CL18854.Contig2_All	32	28.87	27.76	0	0	0
CL9260.Contig4_All	31.87	14.81	13.51	0	0	0
CL12609.Contig2_All	31.86	50.88	39.92	0	0	0
CL10232.Contig2_All	31.84	32.13	20.77	0	0.17	0
CL12996.Contig1_All	31.78	77.02	41.34	0	0.1	0
CL9072.Contig4_All	31.75	32.72	30.58	0	0	0
CL5831.Contig4_All	31.72	10.93	5.95	0	0	0
CL6282.Contig3_All	31.65	69.9	54.84	0	0	0
CL16321.Contig1_All	31.62	22.31	28.07	0	0	0
CL2352.Contig1_All	31.6	34.85	35.78	0	0	0
CL3199.Contig2_All	31.58	12.78	8.46	0	0	0
CL7109.Contig2_All	31.57	12.53	13.91	0	0	0
CL11675.Contig5_All	31.5	10.83	21.49	0	0.02	0
CL19476.Contig2_All	31.45	6.86	2.16	0	0.05	0.01
CL8277.Contig3_All	31.42	3.33	8.19	0	0	0
CL843.Contig7_All	31.42	21.67	19.5	0	0.1	0
CL19652.Contig1_All	31.38	23.58	22.8	0	0.11	0
CL162.Contig1_All	31.37	22.01	17.29	0	0	0
CL9170.Contig4_All	31.33	48.41	28.5	0	0	0
CL15681.Contig2_All	31.33	74.17	62.59	0	0.05	0
CL18874.Contig2_All	31.17	3.13	1.04	0	0	0
CL10651.Contig1_All	31.17	50.01	41.81	0	0	0
CL7449.Contig1_All	31.15	25.46	13.5	0	0	0
CL5363.Contig4_All	31.13	2.31	15.37	0	0.04	0
CL8012.Contig3_All	31.13	53.82	60.25	0	0	0
CL5592.Contig3_All	31.12	39.11	29.02	0	0	0
CL16481.Contig1_All	31.11	15.91	13.22	0	0.06	0
CL16802.Contig2_All	30.98	22.39	18.89	0	0.21	0
CL5146.Contig2_All	30.98	9.36	13.54	0	0	0
CL3685.Contig4_All	30.92	22.1	23.23	0	0	0
Unigene17177_All	30.91	1.44	1.1	0	0	0.11
CL4507.Contig2_All	30.91	6.95	0.16	0	0.05	0.02
CL2436.Contig2_All	30.89	5.69	0.82	0	0.04	0.03
CL11070.Contig2_All	30.82	31.94	27.75	0	0.06	0
CL10767.Contig2_All	30.8	23.3	13.79	0	0	0
CL4334.Contig2_All	30.73	12.73	5.49	0	0.02	0
CL2387.Contig4_All	30.69	17.32	18.25	0	0	0
CL8869.Contig2_All	30.68	21.98	20.62	0	0.1	0.1
CL2711.Contig2_All	30.66	114.08	137.79	0	0	0
CL17158.Contig2_All	30.66	26.33	40.38	0	0	0
CL10218.Contig1_All	30.65	33.72	34.47	0	0.06	0
CL2325.Contig1_All	30.61	25.67	32.42	0	0	0
CL4137.Contig2_All	30.6	14.24	13.71	0	0.09	0
CL7858.Contig2_All	30.59	51.15	29.18	0	0	0
CL4105.Contig5_All	30.54	22.2	44.37	0	0	0
CL6345.Contig2_All	30.49	2.96	3.96	0	0	0
CL11308.Contig1_All	30.49	19.86	15.73	0	0	0
CL11957.Contig1_All	30.44	15.89	9.85	0	0	0
Unigene22283_All	30.42	19.89	8.26	0	0	0
CL10169.Contig1_All	30.38	42.38	49.81	0	0.07	0.03
CL15444.Contig2_All	30.38	4.58	18.39	0	0.02	0
CL8194.Contig2_All	30.31	63.51	43.03	0	0.04	0
Unigene17172_All	30.29	2.35	1.56	0	0.1	0.02
CL10023.Contig1_All	30.29	31.84	36.22	0	0	0.07
CL8307.Contig2_All	30.21	38.19	25.75	0	0	0
CL4789.Contig5_All	30.2	24.51	28.41	0	0.16	0.04
CL268.Contig8_All	30.2	9.53	36.24	0	0	0
CL13392.Contig2_All	30.16	33.09	31.57	0	0	0
CL12882.Contig3_All	30.13	5.16	4.7	0	0	0
CL2910.Contig6_All	30.13	4.64	14.89	0	0	0
CL188.Contig2_All	30.11	5.41	25.18	0	0	0
CL16021.Contig2_All	30.01	43.81	28.67	0	0.13	0
Unigene11216_All	30.01	32.05	12.44	0	0	0
CL11927.Contig4_All	30	17.65	11.29	0	0	0
Unigene6293_All	30	43.66	78.76	0	0	0
CL15179.Contig1_All	29.95	50.78	48.44	0	0	0
CL1885.Contig7_All	29.95	14.15	38.11	0	0	0
CL1341.Contig1_All	29.94	0.59	1.21	0	0	0
CL17162.Contig2_All	29.87	31.61	18.96	0	0	0
CL14802.Contig2_All	29.77	19.17	13.59	0	0	0
Unigene18586_All	29.76	30.66	28.65	0	0.02	0
CL3610.Contig1_All	29.74	36.36	30.16	0	0	0
CL18080.Contig1_All	29.73	20.89	25.58	0	0	0
CL15838.Contig1_All	29.69	6.11	11.78	0	0	0
CL15274.Contig1_All	29.66	18.35	31.9	0	0	0
CL14532.Contig2_All	29.58	42.6	38.94	0	0	0
CL15344.Contig2_All	29.55	37.64	33.11	0	0	0
CL10781.Contig1_All	29.4	10.99	17.11	0	0.07	0
CL2855.Contig2_All	29.39	30.85	30.07	0	0	0
Unigene10439_All	29.38	3.99	2.18	0	0	0
CL15683.Contig7_All	29.37	37.62	18.97	0	0.06	0
CL14764.Contig1_All	29.25	27.33	50.11	0	0	0
CL7706.Contig3_All	29.24	30.38	29.32	0	0.11	0
CL6045.Contig1_All	29.22	71.57	49.63	0	0	0
CL3093.Contig3_All	29.2	7.39	3.86	0	0	0
Unigene1338_All	29.17	87.91	57.12	0	0.02	0
CL11208.Contig2_All	29.16	52.38	36.97	0	0.03	0
CL1277.Contig2_All	29.13	12.63	27.81	0	0.04	0
CL13415.Contig1_All	29.02	51.61	39.02	0	0.07	0.04
CL19884.Contig2_All	29	51.61	32.27	0	0.05	0.05
CL14510.Contig2_All	28.99	42	28.87	0	0	0
CL5917.Contig2_All	28.94	51.21	31.36	0	0.06	0
CL2387.Contig3_All	28.92	20.94	33.27	0	0	0
CL19421.Contig2_All	28.87	80.71	57.57	0	0.08	0
CL7015.Contig2_All	28.84	18.98	17.22	0	0	0
CL585.Contig23_All	28.81	10.8	47.76	0	0.03	0
CL18000.Contig2_All	28.81	1.7	2.23	0	0.04	0
CL7295.Contig1_All	28.79	24.47	53.9	0	0	0
CL15045.Contig1_All	28.78	48.34	33.52	0	0.06	0
CL17630.Contig6_All	28.73	5.39	1.85	0	0	0
CL2162.Contig1_All	28.72	9.21	18.21	0	0	0
CL8860.Contig1_All	28.65	12.64	28.15	0	0	0
CL6397.Contig1_All	28.62	11.97	19.32	0	0.02	0
CL1213.Contig1_All	28.59	5.18	7.89	0	0	0
CL13138.Contig2_All	28.55	13.99	29.45	0	0	0
CL1213.Contig2_All	28.54	9.74	7.01	0	0	0
CL957.Contig2_All	28.54	24.2	30.68	0	0	0
Unigene5017_All	28.51	9.79	30.94	0	0	0
Unigene52823_All	28.5	25.02	39.44	0	0	0
CL19436.Contig2_All	28.5	56.94	31.74	0	0.06	0
CL7203.Contig4_All	28.46	6.29	26.82	0	0	0
CL12458.Contig1_All	28.43	42.76	29.88	0	0	0
CL20337.Contig2_All	28.28	34.37	24.63	0	0.1	0.05
CL1356.Contig3_All	28.19	6.5	1.01	0	0.44	0.15
CL10834.Contig1_All	28.12	76.72	62.64	0	0	0
CL17813.Contig6_All	28.1	17.77	16.6	0	0.08	0
Unigene8788_All	28.08	6.86	2.53	0	0.06	0
CL16211.Contig2_All	28.01	15.55	7.64	0	0	0
CL14280.Contig3_All	28	11.97	11.55	0	0	0
CL4464.Contig4_All	27.98	17.12	33.18	0	0	0
CL1046.Contig4_All	27.97	19.8	20.93	0	0	0
CL19827.Contig1_All	27.94	9.41	4.11	0	0.08	0
CL9695.Contig1_All	27.93	40.07	34.59	0	0	0
CL8264.Contig1_All	27.93	23.71	24.73	0	0	0
CL11392.Contig3_All	27.93	29.72	18.33	0	0	0
Unigene2568_All	27.87	0	1.17	0	0	0
CL17772.Contig2_All	27.84	11.81	25.4	0	0.02	0
CL400.Contig1_All	27.8	26.37	32.95	0	0.05	0
CL16273.Contig1_All	27.79	26.47	31.05	0	0.05	0
CL376.Contig1_All	27.78	86.12	104.4	0	0.08	0
CL15523.Contig2_All	27.77	22.58	24.92	0	0.04	0
CL7496.Contig3_All	27.75	60.18	54.48	0	0.07	0
CL4766.Contig3_All	27.73	27.19	36.09	0	0	0
Unigene8089_All	27.73	5.38	8.35	0	0	0.13
CL2511.Contig2_All	27.72	4.15	2.61	0	0	0
CL9616.Contig1_All	27.67	33.69	3.89	0	0	0
CL19593.Contig2_All	27.64	6.29	3.87	0	0.06	0.05
CL15337.Contig2_All	27.59	30.61	27.97	0	0.02	0
CL19209.Contig1_All	27.58	26.22	26.25	0	0	0
Unigene15965_All	27.55	25.17	27.65	0	0.23	0.26
Unigene5491_All	27.49	43.46	54.2	0	0	0.09
CL17939.Contig1_All	27.47	19.11	18.37	0	0.09	0
CL8346.Contig1_All	27.45	126.41	56.99	0	0	0.05
CL18447.Contig3_All	27.42	59.29	41.57	0	0	0
CL9339.Contig1_All	27.41	32.42	43.23	0	0	0
CL5280.Contig2_All	27.38	60.31	69.32	0	0	0
Unigene52451_All	27.38	73.14	67.75	0	0.24	0
CL19766.Contig1_All	27.34	14.82	8.67	0	0	0
CL7081.Contig3_All	27.32	0.33	0.11	0	0	0
Unigene3166_All	27.29	53.44	36.15	0	0	0
CL8888.Contig3_All	27.29	13.49	9.92	0	0	0
CL11569.Contig1_All	27.24	11.89	30.28	0	0	0
CL17591.Contig1_All	27.23	47.16	18.36	0	0	0
CL11397.Contig3_All	27.2	61.14	36.41	0	0.07	0
CL830.Contig2_All	27.17	36.74	33.61	0	0	0
CL425.Contig1_All	27.17	27.45	33.26	0	0	0
CL16570.Contig1_All	27.17	19.03	25.54	0	0.05	0
CL13083.Contig2_All	27.16	27.27	41.41	0	0.03	0
CL10221.Contig1_All	27.13	29.34	34.4	0	0.08	0.03
CL16775.Contig2_All	27.08	23.75	36.22	0	0.02	0
CL18227.Contig3_All	27.08	30.5	27.42	0	0.05	0
CL11398.Contig4_All	27.08	6.57	19.14	0	0	0
CL5466.Contig1_All	27.06	17.77	12.6	0	0	0
CL15070.Contig1_All	27.05	16.8	21.43	0	0	0
CL6396.Contig5_All	27.02	31.41	32.48	0	0	0
Unigene17646_All	27	37.44	20.33	0	0	0
CL8416.Contig1_All	26.93	22.02	13.33	0	0.06	0
CL15611.Contig1_All	26.92	9.39	3.16	0	0	0
CL6290.Contig4_All	26.88	19.28	23.96	0	0.03	0.07
CL10999.Contig1_All	26.87	4.93	8.18	0	0	0
CL4262.Contig2_All	26.81	17.4	6.46	0	0	0
CL7518.Contig1_All	26.81	25.66	25.58	0	0	0
CL8892.Contig3_All	26.79	7.29	13.15	0	0.04	0
CL7836.Contig3_All	26.79	34.76	32.38	0	0.06	0
CL16896.Contig2_All	26.75	29.39	19.04	0	0	0
CL16333.Contig1_All	26.71	4.96	1.37	0	0.03	0
Unigene10412_All	26.69	21.05	26.68	0	0	0
CL10783.Contig2_All	26.69	17.39	33.36	0	0.02	0.05
CL3242.Contig1_All	26.68	36.32	48.13	0	0.07	0
CL14087.Contig1_All	26.65	14.23	13.92	0	0	0
CL6190.Contig2_All	26.59	49.02	29.69	0	0.11	0
CL3011.Contig1_All	26.52	8.31	12.89	0	0	0
CL13857.Contig3_All	26.51	29.81	28.8	0	0	0
CL12552.Contig1_All	26.5	45.33	59.18	0	0	0
Unigene13189_All	26.48	30.41	18.62	0	0.24	0
CL750.Contig3_All	26.46	18.46	32.64	0	0.04	0
CL11906.Contig1_All	26.46	8.76	21.29	0	0	0
CL2476.Contig3_All	26.44	11.52	24.94	0	0.04	0.09
CL1689.Contig1_All	26.44	48.79	44.29	0	0	0
CL2341.Contig4_All	26.4	21.36	29.12	0	0.06	0
CL20551.Contig2_All	26.33	54.28	43.44	0	0	0
CL1235.Contig5_All	26.3	23.71	34.36	0	0	0
CL16784.Contig2_All	26.29	41.67	30.74	0	0.11	0
CL8463.Contig2_All	26.28	56.15	27.96	0	0	0
CL11387.Contig1_All	26.27	37.6	26.75	0	0	0
CL10352.Contig7_All	26.25	11.02	12.16	0	0	0
CL2463.Contig3_All	26.22	13.17	19.43	0	0	0
CL15836.Contig1_All	26.21	24	34.91	0	0.02	0
CL19657.Contig3_All	26.19	5.55	6.27	0	0.04	0.04
CL16880.Contig2_All	26.18	27.52	34.2	0	0.03	0
CL3757.Contig3_All	26.17	93	108.55	0	0	0
CL7396.Contig2_All	26.17	15.72	24.39	0	0	0
CL19622.Contig1_All	26.11	22.18	24.8	0	0	0
CL19008.Contig2_All	26.09	64.81	60.99	0	0	0.17
CL1229.Contig4_All	26.09	10.73	8.88	0	0.21	0
Unigene53382_All	26.04	9.35	31.73	0	0.03	0.03
CL15037.Contig2_All	26.03	48.07	40.2	0	0	0
CL20525.Contig1_All	26.02	19.18	23.15	0	0	0.03
CL4669.Contig3_All	25.93	71.76	29.02	0	0	0
CL5466.Contig4_All	25.93	10.49	8.59	0	0	0
CL717.Contig7_All	25.92	7.33	4.45	0	0.03	0
CL15494.Contig2_All	25.86	66.14	23.12	0	0	0
CL10927.Contig1_All	25.81	20.65	17.3	0	0.22	0.03
Unigene13592_All	25.81	14.69	29.29	0	0	0
CL6326.Contig2_All	25.81	28.2	28.8	0	0.03	0
CL8103.Contig1_All	25.69	16.83	36.07	0	0	0
CL20221.Contig2_All	25.68	50.52	45.64	0	0	0
CL11889.Contig4_All	25.64	12.73	8.9	0	0	0.17
CL3485.Contig4_All	25.63	13.54	29.54	0	0.02	0
CL16309.Contig1_All	25.62	27.69	23.86	0	0	0.06
CL18445.Contig2_All	25.58	4.94	7.1	0	0	0
CL14954.Contig2_All	25.58	29.39	34.87	0	0.06	0
CL16057.Contig1_All	25.58	12.47	11.61	0	0.03	0
CL15907.Contig2_All	25.52	19.08	27.2	0	0.02	0
CL1415.Contig2_All	25.5	9.47	10.41	0	0	0
CL10206.Contig2_All	25.47	35.75	40.78	0	0	0
Unigene13505_All	25.47	50.97	15.27	0	0	0
CL10986.Contig1_All	25.45	12.89	14.07	0	0	0
CL3705.Contig1_All	25.44	4.38	6.29	0	0	0
CL10389.Contig1_All	25.44	24.69	42.52	0	0.02	0
CL3642.Contig1_All	25.41	11.61	34.23	0	0.03	0
Unigene15108_All	25.36	15.14	17.26	0	0	0
CL18954.Contig1_All	25.31	30.02	17.38	0	0.06	0
CL1577.Contig3_All	25.28	26.27	29.31	0	0	0
CL1707.Contig3_All	25.25	8.33	4.9	0	0.03	0
CL3830.Contig6_All	25.21	27.17	28.01	0	0	0
CL12297.Contig1_All	25.18	20.79	36.29	0	0	0
CL9234.Contig2_All	25.09	18.58	27.55	0	0	0
CL3830.Contig7_All	25.08	26.6	19.01	0	0.04	0
Unigene59265_All	25.05	31.51	17.25	0	0.03	0.06
CL3815.Contig3_All	25.03	18.22	24.99	0	0.05	0
CL15829.Contig1_All	25.02	51.57	57.89	0	0	0
CL4555.Contig20_All	25	31.76	23.21	0	0	0
CL8153.Contig1_All	24.94	25.82	33.32	0	0	0
CL9790.Contig2_All	24.93	14.94	17.44	0	0	0
CL12567.Contig3_All	24.89	4.09	10.45	0	0	0
CL5766.Contig1_All	24.88	13.83	5.3	0	0.29	0.04
CL10281.Contig1_All	24.85	27.88	36.94	0	0	0
CL19006.Contig3_All	24.84	26.01	27.04	0	0	0
CL2533.Contig4_All	24.79	61.17	42.35	0	0	0
CL1897.Contig2_All	24.79	7.06	3.8	0	0	0
CL4228.Contig2_All	24.76	20.34	20.61	0	0	0.04
CL663.Contig2_All	24.74	49.51	30.91	0	0.08	0.02
CL18561.Contig3_All	24.73	13.9	12.57	0	0	0
CL917.Contig2_All	24.71	45.93	38.33	0	0.11	0
CL10954.Contig2_All	24.7	4.8	2.78	0	0	0
CL18717.Contig2_All	24.64	38.62	41.47	0	0.09	0
CL16267.Contig1_All	24.63	21.92	21.54	0	0	0
CL7986.Contig4_All	24.63	15.35	23.3	0	0.1	0
CL8440.Contig2_All	24.61	46.31	31.99	0	0	0
CL8872.Contig1_All	24.61	13.36	15.85	0	0.04	0
Unigene11155_All	24.6	9.41	4.1	0	0	0
CL2068.Contig4_All	24.58	4.83	23.17	0	0.01	0.03
Unigene47586_All	24.52	0	0	0	0	0
CL3285.Contig1_All	24.49	15.46	20.2	0	0	0
CL15062.Contig2_All	24.49	27.77	32.69	0	0.05	0
CL2770.Contig1_All	24.48	2.21	2.62	0	0	0
CL9720.Contig1_All	24.48	10.53	12.51	0	0.06	0.02
CL340.Contig1_All	24.47	7.81	7.46	0	0.02	0
CL1466.Contig1_All	24.45	8.86	5.44	0	0	0
CL8884.Contig2_All	24.44	82.8	36.63	0	0.06	0
CL18045.Contig3_All	24.42	18.09	23.07	0	0	0
CL13433.Contig2_All	24.42	25.59	24.51	0	0	0
CL19315.Contig2_All	24.39	0.72	2.34	0	0	0
CL12996.Contig3_All	24.37	50.43	32.32	0	0	0
CL10470.Contig2_All	24.35	3.98	1.94	0	0	0
Unigene20974_All	24.34	1.69	1.1	0	0	0
CL6422.Contig2_All	24.34	26.33	27.41	0	0.06	0
Unigene2621_All	24.33	32.3	38.1	0	0	0
Unigene23843_All	24.32	1.51	0.96	0	0	0
CL16176.Contig2_All	24.3	9.35	18.24	0	0	0
CL2173.Contig1_All	24.3	36.69	30.12	0	0	0
CL7319.Contig1_All	24.27	3.2	12.24	0	0	0
CL15572.Contig1_All	24.25	34.28	27.81	0	0	0
CL4930.Contig2_All	24.25	38.83	33.21	0	0	0
CL10340.Contig2_All	24.19	15.03	11.6	0	0	0
CL8008.Contig2_All	24.18	133.46	58.48	0	0	0
CL15778.Contig2_All	24.17	0	0	0	0	0
CL17289.Contig1_All	24.16	21.77	26.59	0	0	0
CL17387.Contig2_All	24.15	38.62	27.76	0	0.04	0
CL12596.Contig2_All	24.14	20.93	16.15	0	0	0
CL1557.Contig2_All	24.14	20.48	32.51	0	0	0.02
CL19985.Contig4_All	24.1	1.15	2.81	0	0	0
CL17941.Contig2_All	24.08	40.07	41.95	0	0	0
Unigene62649_All	24.08	38.76	41.67	0	0	0
CL2462.Contig2_All	24.07	3.55	4.16	0	0	0
CL11035.Contig1_All	24.05	11.44	19.29	0	0.02	0.03
CL11258.Contig8_All	24.04	10.41	16.87	0	0	0
CL9395.Contig2_All	24.03	26.89	15.72	0	0	0
CL11305.Contig1_All	24.02	39.61	39.34	0	0.09	0
CL15425.Contig1_All	24	13.08	14.24	0	0.04	0
CL10292.Contig2_All	24	10.6	13.96	0	0	0.02
CL10971.Contig2_All	23.99	24.88	11.47	0	0.04	0
CL2658.Contig1_All	23.98	30.63	28.19	0	0	0
Unigene23108_All	23.97	2.68	4.65	0	0	0
CL5539.Contig3_All	23.93	25.46	16.14	0	0	0.05
CL13722.Contig2_All	23.89	0	0.17	0	0	0
CL6090.Contig3_All	23.88	20.37	18.91	0	0	0.04
CL7830.Contig1_All	23.87	39.05	30.16	0	0.14	0
CL10385.Contig2_All	23.81	27.5	9.57	0	0	0
CL4104.Contig1_All	23.79	10.55	5.2	0	0	0
CL17959.Contig2_All	23.79	47.12	32.51	0	0	0
CL11191.Contig4_All	23.78	14.54	15.76	0	0	0
CL6545.Contig4_All	23.78	14.5	18.97	0	0.03	0
CL5587.Contig4_All	23.78	11.89	9.15	0	0.08	0.07
CL18709.Contig2_All	23.7	12.65	20.17	0	0.02	0
CL363.Contig3_All	23.7	4.14	6.87	0	0.07	0
CL7323.Contig2_All	23.69	32.6	18.81	0	0	0
CL16343.Contig2_All	23.67	40.28	17.22	0	0.02	0
CL8436.Contig3_All	23.63	33.03	31.72	0	0	0
CL16266.Contig2_All	23.59	1.87	1.88	0	0.15	0
CL14696.Contig2_All	23.59	32.33	38.96	0	0	0
CL2819.Contig1_All	23.56	14.22	14.66	0	0	0
CL3439.Contig6_All	23.53	26.46	28.63	0	0	0
Unigene8549_All	23.47	55.98	9.83	0	0.12	0
Unigene22327_All	23.42	0.44	1.61	0	0.15	0
CL15699.Contig1_All	23.41	51.8	29.52	0	0	0
CL10498.Contig2_All	23.41	27.55	15.56	0	0.11	0.11
Unigene2835_All	23.37	17.24	15.46	0	0	0
Unigene15898_All	23.35	27.52	33.34	0	0	0
CL10387.Contig3_All	23.32	13.85	11.28	0	0	0
Unigene18500_All	23.32	29.16	45.18	0	0.03	0
CL17174.Contig3_All	23.32	6.44	8.8	0	0	0
CL12296.Contig1_All	23.31	40.1	26.46	0	0.04	0
CL3450.Contig3_All	23.31	49.13	27.87	0	0	0
CL3301.Contig3_All	23.29	31.78	39.55	0	0	0
CL9152.Contig1_All	23.29	15.11	21.08	0	0	0
CL8005.Contig3_All	23.29	7.97	2.14	0	0	0
CL11463.Contig4_All	23.28	11.17	16.03	0	0	0
CL5311.Contig2_All	23.27	35.4	30.76	0	0.03	0
CL16837.Contig1_All	23.26	4.94	0.7	0	0.04	0
Unigene12260_All	23.24	2.09	3.52	0	0	0
CL6517.Contig2_All	23.21	30.16	27.72	0	0.08	0
CL10370.Contig4_All	23.19	42.7	46.81	0	0	0
CL7694.Contig1_All	23.18	9.57	14.87	0	0.08	0.02
CL3104.Contig4_All	23.15	19.37	13.79	0	0	0
CL4515.Contig2_All	23.15	13.56	18.41	0	0	0
CL20373.Contig3_All	23.13	10.05	10.1	0	0	0
CL14002.Contig3_All	23.1	31.27	32.6	0	0	0
Unigene12728_All	23.07	65.1	38.38	0	0.09	0
Unigene3040_All	23.07	15.58	7.06	0	0	0
CL8345.Contig2_All	23.07	84.21	44.72	0	0	0
CL7845.Contig2_All	23.06	5.72	0.87	0	0	0
CL20258.Contig2_All	23.06	30.56	28.41	0	0	0
CL5836.Contig4_All	23.05	18.05	12.72	0	0	0
CL5946.Contig4_All	23.04	12.67	8.51	0	0	0
CL2751.Contig3_All	23.03	50.92	25.79	0	0	0
CL18747.Contig4_All	23.02	29.02	17.21	0	0	0
CL12033.Contig1_All	23.01	27.58	29.81	0	0	0
CL4885.Contig1_All	23.01	39.09	34.5	0	0	0
CL14929.Contig2_All	23	31.11	26.96	0	0.14	0
CL5570.Contig2_All	22.99	59.96	50.16	0	0	0
CL11355.Contig4_All	22.99	10.81	9.13	0	0	0
CL8250.Contig2_All	22.99	19.27	30.72	0	0	0
CL15995.Contig8_All	22.97	2.41	3.4	0	0	0
CL14953.Contig2_All	22.96	62.66	28.04	0	0	0
CL6082.Contig1_All	22.95	20.15	20.87	0	0.03	0
Unigene3727_All	22.94	15.71	11.15	0	0	0
Unigene20920_All	22.93	24.08	34.19	0	0	0
CL8969.Contig2_All	22.91	34.47	33.34	0	0.02	0.02
CL5403.Contig1_All	22.9	55.25	51.55	0	0.03	0
CL14111.Contig1_All	22.88	26.09	15.94	0	0	0
CL18114.Contig2_All	22.81	17.72	21.26	0	0.05	0
CL5493.Contig6_All	22.8	9.31	6.05	0	0	0
CL5863.Contig1_All	22.77	9.41	15.64	0	0	0
CL20310.Contig2_All	22.73	42.49	35.31	0	0.07	0
CL10063.Contig2_All	22.73	32.09	33.07	0	0	0
Unigene52672_All	22.69	2.59	2.64	0	0	0
CL6069.Contig5_All	22.66	25.63	21.25	0	0	0
CL14087.Contig4_All	22.65	12.8	10.63	0	0	0
CL5272.Contig2_All	22.64	2.24	6.17	0	0.01	0
CL1866.Contig5_All	22.62	21.13	19.9	0	0	0
CL5829.Contig5_All	22.59	23.31	31.54	0	0	0
CL6655.Contig2_All	22.58	35.3	36.44	0	0	0
Unigene3388_All	22.55	74.56	43.94	0	0	0
CL7869.Contig1_All	22.54	21.02	19.62	0	0.06	0.12
CL15199.Contig4_All	22.52	30.05	41.3	0	0	0
Unigene59139_All	22.49	2.11	1.01	0	0	0
CL18940.Contig1_All	22.45	15.12	5.91	0	0	0
CL10447.Contig2_All	22.45	16.22	10.66	0	0	0
CL1028.Contig3_All	22.45	0	97.76	0	0	0
CL14882.Contig1_All	22.44	5.39	3.79	0	0.1	0.05
CL19451.Contig1_All	22.42	10.63	7.84	0	0	0
CL2772.Contig6_All	22.4	16.44	23.78	0	0	0
Unigene2103_All	22.35	5.69	4.12	0	0	0
CL2715.Contig3_All	22.28	44.99	18.05	0	0	0
CL11100.Contig1_All	22.26	22.01	28.28	0	0	0
CL1297.Contig1_All	22.24	32.12	29.89	0	0.17	0.03
CL12230.Contig2_All	22.24	7.01	6.74	0	0	0
CL19244.Contig2_All	22.2	21.2	27.82	0	0	0
CL2789.Contig4_All	22.17	26.21	14.44	0	0	0
CL18236.Contig3_All	22.17	7.82	19.22	0	0	0
CL17998.Contig2_All	22.15	73.85	52.17	0	0	0
CL11028.Contig4_All	22.14	41.87	40.54	0	0	0
Unigene13090_All	22.11	10.9	13.79	0	0.09	0
CL8121.Contig2_All	22.1	22.72	21.2	0	0	0
CL5734.Contig3_All	22.09	20.21	16.78	0	0	0
CL13094.Contig7_All	22.04	31.33	28.39	0	0.03	0
CL10307.Contig3_All	22.04	31.56	32.34	0	0.03	0
CL8103.Contig3_All	22.03	14.57	26.59	0	0	0
CL3205.Contig2_All	22.03	17.31	18.92	0	0	0
CL3255.Contig2_All	22.01	6.91	4	0	0.04	0
Unigene5123_All	22	11.33	15.32	0	0.02	0
CL2179.Contig2_All	21.98	6.35	16.08	0	0	0
CL387.Contig1_All	21.98	18.82	14.06	0	0	0
CL2105.Contig2_All	21.95	65.44	52.8	0	0	0
CL11067.Contig3_All	21.95	12.63	6.33	0	0	0
CL14780.Contig1_All	21.92	20.8	31.05	0	0	0
Unigene20106_All	21.92	10.52	10.88	0	0	0
CL502.Contig1_All	21.91	5.43	0.91	0	0	0
CL13642.Contig1_All	21.91	29.51	29.39	0	0.03	0
CL7664.Contig2_All	21.88	29.93	25.27	0	0.11	0
CL20588.Contig7_All	21.88	4.46	18.48	0	0.01	0
CL1170.Contig5_All	21.86	64.63	78.52	0	0.08	0.08
CL2334.Contig1_All	21.85	45.74	38.81	0	0	0
CL712.Contig2_All	21.79	22.6	15.52	0	0	0
CL14159.Contig2_All	21.77	20.66	22.66	0	0.06	0
CL19083.Contig2_All	21.77	12.95	9.91	0	0	0
CL8032.Contig2_All	21.75	21.71	27.12	0	0.14	0.01
CL6267.Contig2_All	21.75	22.85	17.69	0	0.03	0
CL7035.Contig4_All	21.71	45.9	48.17	0	0.03	0.08
CL7774.Contig2_All	21.7	15.91	13.3	0	0	0
CL18130.Contig2_All	21.65	7.8	5.55	0	0	0
CL15168.Contig2_All	21.65	22.44	27.21	0	0.03	0.12
CL13930.Contig1_All	21.64	19.45	37.22	0	0.03	0
CL15524.Contig1_All	21.61	13.06	8.28	0	0	0
Unigene13409_All	21.61	0.77	0.18	0	0	0
CL151.Contig2_All	21.6	17.05	10.48	0	0	0.1
CL14465.Contig2_All	21.59	14.42	16.39	0	0	0
CL10235.Contig2_All	21.57	5.65	1.78	0	0	0
Unigene18554_All	21.54	29.76	35.55	0	0.07	0
CL15303.Contig1_All	21.48	4.04	0.45	0	0.02	0
CL14710.Contig3_All	21.47	10.67	12.34	0	0	0
CL2287.Contig5_All	21.46	18.42	27.81	0	4.29	0
CL6658.Contig2_All	21.46	26.38	19.92	0	0	0
CL13438.Contig1_All	21.43	1.19	1.13	0	0.05	0
CL3685.Contig1_All	21.42	29.56	43.25	0	0	0
CL1125.Contig9_All	21.42	22.66	18.88	0	0.05	0
CL2024.Contig1_All	21.36	13.6	15.59	0	0	0
CL2148.Contig1_All	21.34	21.95	30.52	0	0	0.08
CL15683.Contig1_All	21.33	54.74	46.9	0	0	0
CL4126.Contig1_All	21.32	46.01	28.32	0	0	0
CL14682.Contig1_All	21.3	3.66	4.39	0	0	0
CL2994.Contig2_All	21.26	21.65	16.02	0	0	0
CL2060.Contig1_All	21.26	9.93	82.47	0	0	0.02
CL5256.Contig2_All	21.23	20.69	17.18	0	0.05	0
CL14087.Contig2_All	21.22	3.75	10.2	0	0.09	0
CL20146.Contig2_All	21.22	12.43	4.06	0	0.07	0
CL9189.Contig6_All	21.2	2.87	0.91	0	0.03	0.03
Unigene11991_All	21.2	11.53	6.09	0	0	0
CL19830.Contig10_All	21.16	11.79	31.91	0	0	0
CL5938.Contig1_All	21.13	24.75	27.67	0	0	0
Unigene59219_All	21.08	101.97	137.67	0	0	0
CL7225.Contig3_All	21.08	7.94	9.46	0	0	0
CL5620.Contig1_All	21.05	24.67	32.88	0	0	0
CL15192.Contig1_All	21.05	41.49	19.71	0	0	0
CL3626.Contig1_All	21.04	31.34	36.85	0	0.07	0
CL18626.Contig2_All	21.03	23.12	23.57	0	0.06	0
CL3178.Contig3_All	21.02	20.43	24.21	0	0.21	0
Unigene18552_All	21.02	28.02	22.14	0	0.07	0
CL15748.Contig2_All	20.97	14.29	12.54	0	0.16	0
CL6382.Contig1_All	20.94	10.52	12.18	0	0	0
CL4570.Contig2_All	20.92	25.01	27.19	0	0	0
CL17457.Contig1_All	20.91	18.14	9.74	0	0	0
CL3164.Contig2_All	20.9	26.63	17.06	0	0	0
CL3806.Contig3_All	20.89	32.21	28.92	0	0	0
CL6611.Contig1_All	20.88	16.29	20.86	0	0.08	0.04
CL7499.Contig4_All	20.88	22.96	16.34	0	0	0
Unigene7269_All	20.82	4.42	8.23	0	0	0
CL2412.Contig3_All	20.77	10.34	8.51	0	0	0
CL15973.Contig1_All	20.77	14.79	18.05	0	0.05	0
Unigene51965_All	20.76	48.04	12.96	0	0	0
CL15271.Contig1_All	20.75	8.71	8.25	0	0	0
CL7185.Contig12_All	20.75	25.94	39.89	0	0.06	0.01
CL5324.Contig2_All	20.74	8.41	4.87	0	0.06	0
CL6619.Contig2_All	20.74	20.62	7.5	0	0.04	0
CL8624.Contig1_All	20.71	20.89	23.02	0	0	0
CL16695.Contig2_All	20.69	40.16	31.91	0	0	0.09
CL10769.Contig2_All	20.67	31.52	31.38	0	0.04	0
CL149.Contig7_All	20.67	29.2	16.24	0	0	0
CL4166.Contig5_All	20.66	40.97	23.76	0	0	0
CL11186.Contig2_All	20.66	34.17	33.54	0	0.12	0.04
CL15033.Contig3_All	20.65	20.15	25.25	0	0	0.08
CL4065.Contig3_All	20.64	37.56	30.01	0	0.16	0
CL14356.Contig3_All	20.63	19.94	10.14	0	0	0
CL4009.Contig9_All	20.62	6.52	17.03	0	0.02	0
CL12599.Contig1_All	20.6	28.57	25.69	0	0	0
CL5736.Contig3_All	20.6	18.45	24.61	0	0	0
CL13406.Contig3_All	20.59	21.66	32.97	0	0.02	0.02
CL19960.Contig1_All	20.58	18.46	23.29	0	0.03	0
CL13404.Contig2_All	20.57	20.04	25.61	0	0	0
CL3477.Contig8_All	20.54	10.15	32.94	0	0	0.22
Unigene13392_All	20.52	345.12	152.72	0	0	0
CL8473.Contig4_All	20.51	15.44	16.1	0	0.03	0
CL9643.Contig1_All	20.51	30.18	28.61	0	0	0
Unigene3093_All	20.5	31.99	41.8	0	0.03	0
CL8666.Contig2_All	20.48	18.65	17.09	0	0.02	0
CL9278.Contig2_All	20.48	1.91	1.15	0	0	0
CL7872.Contig4_All	20.47	24.82	26.16	0	0.09	0
CL236.Contig2_All	20.46	34.57	31.08	0	0.19	0.12
CL4305.Contig2_All	20.44	20.47	24.68	0	0.03	0
CL548.Contig2_All	20.41	5.89	5.22	0	0	0
CL4337.Contig4_All	20.41	32.51	18.89	0	0.98	0
CL10179.Contig3_All	20.39	16.11	14.48	0	0.04	0
CL9554.Contig2_All	20.39	41.43	33.92	0	0.1	0
CL4171.Contig1_All	20.37	9.53	3.56	0	0.13	0.2
Unigene18524_All	20.37	5.04	4.23	0	0	0
CL26.Contig1_All	20.37	4.98	7.95	0	0	0.03
CL18251.Contig1_All	20.36	8.33	16.48	0	0	0.08
CL4653.Contig4_All	20.33	11.33	3.88	0	0.03	0.03
CL6295.Contig3_All	20.33	9.53	22.94	0	0.02	0.04
CL3384.Contig1_All	20.33	30.62	25.28	0	0	0
CL3999.Contig6_All	20.32	11.39	9.72	0	0	0
CL16161.Contig1_All	20.29	11.45	4.8	0	0.05	0
CL4126.Contig3_All	20.26	28.85	25.25	0	0	0
CL18500.Contig2_All	20.26	41.09	40.2	0	0	0
CL10942.Contig1_All	20.26	10.25	16.11	0	0	0
CL7655.Contig1_All	20.25	3.99	15.14	0	0	0
Unigene3057_All	20.23	12.18	13.18	0	0	0
CL9718.Contig2_All	20.22	25.49	25.36	0	0	0
CL18172.Contig3_All	20.22	40.97	34.68	0	0	0
CL19365.Contig2_All	20.2	10.17	28.03	0	0	0.02
CL13661.Contig2_All	20.18	15.6	17.97	0	0.02	0
CL20215.Contig1_All	20.16	25.89	46.18	0	0	0
CL3020.Contig1_All	20.15	24.45	10.59	0	0	0
CL4482.Contig2_All	20.12	21.18	25.32	0	0.06	0.03
CL13401.Contig2_All	20.12	75.03	37.3	0	0.67	0.64
CL2761.Contig26_All	20.11	12.21	8.33	0	0.02	0
CL3139.Contig1_All	20.09	32.45	21.74	0	0	0
CL2824.Contig5_All	20.07	26.58	28.61	0	0.04	0
CL9729.Contig2_All	20.06	12.72	17.3	0	0	0
CL8836.Contig4_All	20.04	8.36	14.93	0	0	0
CL1153.Contig2_All	20.02	4.9	2.39	0	0	0
CL11769.Contig2_All	20.01	10.86	12.25	0	0.03	0.03
CL15299.Contig2_All	64.26	57.54	70.95	0.01	0.05	0
CL97.Contig25_All	47.33	10.87	40.25	0.01	0.01	0.04
CL6859.Contig5_All	47.1	8.36	34.68	0.01	0.02	0
CL12085.Contig2_All	40.29	57.89	52.59	0.01	0.14	0.22
Unigene22065_All	38.15	18.02	39.77	0.01	0.07	0
CL15346.Contig1_All	37.43	30.92	32.26	0.01	0.04	0.16
CL9661.Contig3_All	29.04	7.16	36.06	0.01	0	0
CL15146.Contig6_All	25.13	6.14	13.71	0.01	0.03	0.02
CL13021.Contig2_All	23.52	8.44	19.42	0.01	0.02	0
CL2345.Contig3_All	21.06	10.71	19.92	0.01	0	0.01
CL3691.Contig5_All	685	1450.3	828.13	0.02	0.53	0.08
Unigene2908_All	252.7	118.11	143.21	0.02	0.03	0
CL15629.Contig2_All	209.83	171.11	138.38	0.02	0.22	0
CL12962.Contig1_All	104.4	102.89	145.24	0.02	0.14	0
CL5542.Contig3_All	69.88	41.22	38.38	0.02	0.03	0.02
CL18177.Contig2_All	68.45	54.36	36.17	0.02	0.2	0
Unigene523_All	64.85	39.92	94.61	0.02	0.09	0
Unigene22456_All	64.42	27.27	37.51	0.02	0	0
CL13161.Contig1_All	57.8	30.55	19.94	0.02	0	0
CL779.Contig1_All	57.32	62.06	66.73	0.02	0.07	0.08
CL3268.Contig1_All	52.08	33.61	40.63	0.02	0.12	0.1
CL8358.Contig4_All	48.29	27.85	67.61	0.02	0.02	0
CL10525.Contig1_All	42.57	32.01	74.8	0.02	0	0
CL15619.Contig2_All	39.42	16.14	26.28	0.02	0.04	0.04
CL9602.Contig1_All	38.17	34.84	50.36	0.02	0	0
CL13557.Contig2_All	37.98	44.1	58.3	0.02	0.01	0
CL3658.Contig2_All	35.05	18.13	46.59	0.02	0.02	0.03
CL3921.Contig2_All	33.32	30.51	32.14	0.02	0.14	0.02
CL9805.Contig2_All	30.91	17.52	34.14	0.02	0	0.43
CL3323.Contig4_All	29.76	13.61	21.15	0.02	0	0
CL5830.Contig4_All	28.98	28.1	43.55	0.02	0.02	0
CL143.Contig1_All	28.64	12.75	28.31	0.02	0	0.01
CL10512.Contig4_All	27.54	10.96	26.99	0.02	0.13	0.11
CL3893.Contig3_All	27.33	20.78	35.57	0.02	0	0
CL1650.Contig2_All	26.91	40.32	32.7	0.02	0.1	0.09
Unigene15927_All	26.83	16.35	17.12	0.02	0.08	0
CL2761.Contig6_All	25.81	14.15	9.59	0.02	0.03	0
CL4091.Contig2_All	25.41	5.12	11.55	0.02	0.04	0.01
CL11507.Contig4_All	24.68	8.29	17.4	0.02	0	0
CL12699.Contig2_All	24.21	39.83	78.88	0.02	0	0.02
CL2405.Contig6_All	24.07	3.17	4.02	0.02	0.09	0.03
CL16210.Contig2_All	23.01	13.55	9.36	0.02	0	0.09
CL5078.Contig1_All	22.89	14.24	12.53	0.02	0	0
CL161.Contig2_All	22.12	53.59	47.81	0.02	0.02	0
CL148.Contig2_All	22.01	8	16.2	0.02	0.02	0
CL2647.Contig1_All	21.75	29.15	84.28	0.02	0	0
CL5769.Contig1_All	21.24	10.59	12.61	0.02	0	0
CL15428.Contig1_All	21.05	26.52	18.41	0.02	0	0.03
CL2116.Contig8_All	20.97	7.84	6.37	0.02	0	0.03
CL6492.Contig4_All	20.42	9.62	15.27	0.02	0.03	0.03
CL7248.Contig5_All	20.35	3.35	12.86	0.02	0	0.02
CL5729.Contig1_All	20.3	12.12	9.9	0.02	0.04	0
CL20602.Contig4_All	20.01	6.56	11.71	0.02	0.05	0
CL3447.Contig1_All	442.99	52.99	23.12	0.03	0.46	0
CL9082.Contig1_All	397.8	319.33	253.43	0.03	0.35	0
CL1537.Contig4_All	282.56	244.41	299.86	0.03	0.03	0
CL14803.Contig1_All	248.36	325.79	305.1	0.03	0.34	0
CL19525.Contig2_All	200	96.35	69.35	0.03	0.11	0
CL7381.Contig1_All	160.7	154.88	147.59	0.03	0.11	0.05
Unigene2457_All	149.98	251.3	161.59	0.03	0.26	0
CL10735.Contig2_All	148.39	83.67	64.47	0.03	0.1	0
CL544.Contig7_All	137.7	140.77	144.31	0.03	0.1	0
CL15213.Contig1_All	130.18	235.65	212.19	0.03	0.3	0.09
CL8654.Contig2_All	92.91	21.82	17.19	0.03	0.03	0.01
CL893.Contig1_All	75.15	20.23	6.8	0.03	0.03	0.03
CL17505.Contig2_All	73.26	59.26	83.1	0.03	0.09	0.06
CL4855.Contig2_All	67.86	72.4	132.89	0.03	0	0.03
CL758.Contig3_All	66.94	247.08	273.76	0.03	0.1	0
CL8151.Contig2_All	66.37	48.39	49.65	0.03	0.11	0
CL5877.Contig2_All	63.09	93.51	134.85	0.03	0.03	0
CL6383.Contig1_All	59.3	14.02	15.6	0.03	0.19	0.03
Unigene59779_All	54.65	59.73	19.35	0.03	0	0
Unigene8711_All	51.63	56.32	53.47	0.03	0.09	0
CL3286.Contig2_All	51.57	11.47	19.13	0.03	0	0
Unigene17693_All	51.56	47.66	65.87	0.03	0.07	0
CL18224.Contig2_All	49.64	57.97	69.77	0.03	0.09	0
CL126.Contig1_All	48.57	2.03	4.39	0.03	0	0.03
CL15608.Contig1_All	48.13	52.71	41.59	0.03	0.03	0
CL14403.Contig1_All	47.61	62.43	81.27	0.03	0	0
CL14080.Contig3_All	47.35	14.05	16.59	0.03	0.03	0.05
CL6356.Contig2_All	45.14	44.11	34.78	0.03	0.1	0.04
CL11409.Contig1_All	44.7	9	12.13	0.03	0.03	0
CL17036.Contig2_All	43.57	51.94	47.4	0.03	0.03	0
CL6114.Contig1_All	41.39	32.41	20.7	0.03	0	0.03
Unigene17629_All	41.23	36.09	12	0.03	0.08	0.22
CL19682.Contig1_All	40.79	64.7	48.3	0.03	0.11	0
Unigene3271_All	40.61	0.66	0.57	0.03	0.03	0
CL18370.Contig1_All	40.42	27.04	38.35	0.03	0.06	0
Unigene17174_All	40.32	4.1	4.18	0.03	0.06	0.03
CL520.Contig2_All	39.82	31.62	41.69	0.03	0.03	0.03
CL19677.Contig1_All	38.48	95.08	53.05	0.03	0.33	0
CL6275.Contig1_All	37.46	28.03	22.05	0.03	0.03	0.06
CL8157.Contig1_All	36.47	35.55	39.24	0.03	0	0
CL3664.Contig4_All	36.43	98.25	64.13	0.03	0.01	0
CL11700.Contig1_All	36.35	21.33	27.9	0.03	0.03	0
CL16927.Contig2_All	36.13	32.84	25.17	0.03	0.06	0.07
CL11655.Contig1_All	35.38	21.92	24.18	0.03	0	0.06
CL18103.Contig2_All	34.92	7.05	25.13	0.03	0.09	0.02
Unigene6232_All	34.76	39.19	49.3	0.03	0.03	0
CL15803.Contig2_All	33.71	9.99	22.93	0.03	0.03	0
CL17512.Contig2_All	31.04	29.89	33.56	0.03	0	0.05
CL1556.Contig2_All	30.5	7.21	19.56	0.03	0	0.14
CL10911.Contig2_All	29.24	40.4	34.89	0.03	0	0
CL16052.Contig1_All	28.95	33.1	44.66	0.03	0	0
Unigene20424_All	28.72	8.14	14.36	0.03	0.11	0.23
CL632.Contig3_All	27.41	3.26	6.26	0.03	0.03	0.02
CL10.Contig1_All	25.42	2.4	7.64	0.03	0	0.02
CL5817.Contig4_All	25.36	11.2	12.49	0.03	0	0
CL12705.Contig3_All	24.72	14.58	9.6	0.03	0.09	0.05
Unigene3096_All	24.34	15.11	15.99	0.03	0.03	0.15
CL5220.Contig1_All	24.26	25.27	30.33	0.03	0	0
CL15376.Contig2_All	24.14	16.67	26.39	0.03	0.03	0.05
CL10254.Contig3_All	24.12	5.49	29.27	0.03	0.02	0
CL15956.Contig2_All	23.99	12.59	23.09	0.03	0.06	0
CL7518.Contig3_All	23.07	20.42	24.59	0.03	0.03	0
CL8845.Contig2_All	22.91	65.12	60.95	0.03	0.13	0
CL2811.Contig2_All	22.72	18.17	21.5	0.03	0.03	0.06
CL12307.Contig1_All	22.66	28.77	26.46	0.03	0.12	0.03
CL2424.Contig5_All	22.25	164.36	137.98	0.03	0.07	0
CL19169.Contig2_All	22.17	6.1	13.43	0.03	0.02	0
CL4953.Contig2_All	21.05	16.75	18.69	0.03	0.03	0
CL7653.Contig2_All	20.82	91.4	156.84	0.03	0.1	0.17
CL10967.Contig2_All	20.31	4.31	3.74	0.03	0	0
CL17526.Contig2_All	20.28	19.35	26.03	0.03	0.19	0
CL18592.Contig2_All	20.08	9.16	16.55	0.03	0	0
Unigene12144_All	1040.52	1113.21	1109.17	0.04	1.29	0.31
CL17139.Contig1_All	782.17	268.67	89.15	0.04	0.43	0.04
CL8990.Contig1_All	573.25	451.65	367.58	0.04	0.61	0
CL7404.Contig2_All	342.68	122.66	89.02	0.04	0.82	0.04
CL10269.Contig2_All	164.79	48.96	23.25	0.04	0.1	0.04
CL19885.Contig2_All	114.13	59.89	17.85	0.04	0.12	0.04
CL15818.Contig1_All	109.99	49.26	29.33	0.04	0.04	0.04
CL13334.Contig2_All	91.1	48.8	50.54	0.04	0.2	0
CL7606.Contig1_All	89.12	96.5	103.31	0.04	0.11	0.08
CL14879.Contig2_All	87.12	49.96	54.26	0.04	0.18	0.5
CL16112.Contig2_All	73.91	48.26	69.57	0.04	0.22	0.19
Unigene10330_All	70.14	20.09	42.92	0.04	0.03	0.08
CL2969.Contig2_All	69.3	34.39	23.45	0.04	0.27	0
CL2154.Contig3_All	68.9	23.57	45.02	0.04	0.12	0
CL15195.Contig2_All	68.88	49.78	77.2	0.04	0.27	0.17
CL11058.Contig1_All	68.85	19.52	12.29	0.04	0.07	0
CL12504.Contig2_All	68.38	54.78	25.68	0.04	0.12	0.04
CL12488.Contig1_All	67.51	50.21	76.78	0.04	0.09	0.04
CL10048.Contig2_All	63.45	41.98	28.32	0.04	0.04	0
CL8227.Contig1_All	61.75	84.4	70.23	0.04	0.14	0.04
CL20392.Contig2_All	52.82	82.55	62.9	0.04	0.04	0
CL7264.Contig2_All	51.77	7	0.66	0.04	0.07	0
CL6090.Contig1_All	49.1	46.57	28.45	0.04	0.08	0
CL19326.Contig1_All	48.81	80.41	67.76	0.04	0.08	0.04
CL7.Contig1_All	44.94	30.08	39.52	0.04	0	0
CL241.Contig3_All	44.56	20.27	32.33	0.04	0.08	0
CL8619.Contig1_All	44.25	40.06	36.52	0.04	0	0
CL4779.Contig1_All	43.84	31.46	23.24	0.04	0.14	0.09
CL12796.Contig2_All	41.45	23.25	28.61	0.04	0.04	0
CL5890.Contig3_All	41.14	210.29	314.52	0.04	0	0
CL16827.Contig3_All	37.07	37.85	35.4	0.04	0.14	0.1
CL547.Contig5_All	35.42	4.64	2.81	0.04	0	0
CL19828.Contig1_All	34.77	34.1	40.14	0.04	0.04	0
CL18155.Contig3_All	34.04	16.67	13.34	0.04	0.2	0
CL547.Contig6_All	33.33	4.01	3.75	0.04	0	0.04
CL13370.Contig5_All	32.93	34.45	25.37	0.04	0.24	0.14
CL3736.Contig1_All	32.56	19.73	33.47	0.04	0.08	0.02
CL3448.Contig2_All	31.64	40.97	38.82	0.04	0.03	0
CL18306.Contig1_All	31.39	23.15	18.03	0.04	0	0.04
CL4488.Contig1_All	30.65	19.51	12.52	0.04	0.07	0.02
CL8695.Contig2_All	29.94	22.69	35.85	0.04	0.03	0.07
CL7651.Contig2_All	29.56	74.76	44.83	0.04	0.13	0
CL1950.Contig3_All	29.39	50.2	59.58	0.04	0	0
CL4201.Contig2_All	27.78	64.4	57.82	0.04	0.14	0.14
Unigene22353_All	27.76	13.82	36.48	0.04	0.04	0.02
CL3916.Contig4_All	27.63	64.17	43.62	0.04	0.08	0
CL12291.Contig6_All	27.21	316.72	148.07	0.04	0.04	0
CL14471.Contig2_All	26.84	4.68	11.42	0.04	0.04	0
CL7775.Contig1_All	26.8	20.37	18.27	0.04	0.04	0.04
CL12045.Contig3_All	26.61	15.48	22.82	0.04	0.17	0.09
Unigene19875_All	26.55	2.69	7.71	0.04	0	0
CL1144.Contig2_All	26.17	17.4	13.54	0.04	0	0
CL16953.Contig2_All	25.58	12.4	6.62	0.04	0.15	0.05
CL10994.Contig7_All	23.83	10.81	12.03	0.04	0.07	0
CL16774.Contig2_All	23.74	10.78	18.26	0.04	0.03	0.09
CL13537.Contig2_All	23.13	17.49	11.23	0.04	0.03	0.03
CL1286.Contig2_All	22.84	34.99	24.87	0.04	0.04	0
CL2003.Contig1_All	22.39	42	45.25	0.04	0.05	0
CL8585.Contig2_All	22.24	19.54	20.65	0.04	0.08	0.04
CL11797.Contig2_All	21.5	9.32	6.38	0.04	0.08	0
CL3311.Contig1_All	21.02	19.79	15.65	0.04	0.16	0.08
CL11739.Contig2_All	20.88	28.3	31.33	0.04	0.04	0
CL9278.Contig3_All	20.31	2.54	2.94	0.04	0	0
CL181.Contig2_All	1365.91	1609.66	1666.54	0.05	1.51	0.03
CL18622.Contig1_All	517.24	493.08	588.98	0.05	0.83	0.2
CL9966.Contig2_All	437.19	102.44	39.89	0.05	0.19	0
CL18716.Contig2_All	373.89	419.54	299.49	0.05	0.43	0.21
CL7549.Contig2_All	368.73	541.87	432.29	0.05	0.52	0.09
Unigene3802_All	350.35	160.01	167.73	0.05	0.31	0
CL15165.Contig1_All	336.11	55.57	58	0.05	0.57	0
CL5654.Contig9_All	239.34	173.29	94.39	0.05	0.18	0.1
CL16948.Contig2_All	198.55	59.94	17.68	0.05	0.53	0.08
CL6848.Contig2_All	186.08	201.43	197.38	0.05	0.15	0
CL4329.Contig2_All	112.12	239.29	159.27	0.05	0.28	0
CL2698.Contig2_All	99.25	937.91	556.94	0.05	0.32	0.11
CL17262.Contig2_All	88.13	21.12	9.72	0.05	0.2	0
CL11335.Contig3_All	81.85	7.64	14.04	0.05	0	0.01
CL6863.Contig3_All	79.19	27.73	34.81	0.05	0.08	0.03
CL1488.Contig2_All	72.55	83.78	87.51	0.05	0.08	0
CL2761.Contig5_All	72.05	31.61	29.44	0.05	0.05	0
Unigene11097_All	54.48	50.12	35.64	0.05	0.67	1.19
CL6966.Contig2_All	54.29	163.24	141.58	0.05	0.38	0.28
CL18659.Contig2_All	53.37	4.03	2.13	0.05	0.04	0.04
CL7504.Contig4_All	51.87	27.39	51.6	0.05	0.3	0.01
CL16429.Contig2_All	51.14	37.12	32.68	0.05	0.05	0.05
CL5970.Contig1_All	48.53	57.83	51.74	0.05	0	0
CL1586.Contig2_All	43.14	41.34	67.89	0.05	0.21	0.08
CL1071.Contig5_All	37.32	1.75	2.35	0.05	0.03	0.07
CL6402.Contig6_All	35.6	7.5	19.07	0.05	0.07	0.04
CL13428.Contig3_All	33.51	42.42	72.12	0.05	0.59	0.07
CL13804.Contig1_All	30.35	25.33	22.92	0.05	0.19	0.11
CL19376.Contig1_All	30.3	41.51	32.55	0.05	0	0
CL2761.Contig28_All	28.12	22.04	15.13	0.05	0.05	0.02
CL18655.Contig2_All	27.97	28.79	35	0.05	0	0
Unigene5493_All	26.38	22.31	22.42	0.05	0.03	0
CL458.Contig3_All	25.65	26.78	18.68	0.05	0	0.2
CL13830.Contig2_All	25.58	117.53	111.1	0.05	0.16	0
CL13295.Contig1_All	25.55	48.6	29.35	0.05	0	0.05
CL17277.Contig1_All	25.05	18.55	11.7	0.05	0	0
CL16538.Contig2_All	24.98	11.91	6.81	0.05	0.02	0.06
CL13196.Contig2_All	22.21	15.48	20.45	0.05	0.15	0.05
CL5678.Contig1_All	21.55	28.17	20.15	0.05	0.16	0
CL19109.Contig2_All	21.38	18.41	13.28	0.05	0	0
CL4726.Contig4_All	21.08	6.35	17.2	0.05	0.02	0
CL11514.Contig3_All	20.93	9.87	2.27	0.05	0.09	0
CL16738.Contig1_All	20.91	20.49	27.25	0.05	0.04	0.02
CL12861.Contig2_All	20.41	9.51	4.16	0.05	0	0
CL875.Contig2_All	290.08	280.66	263.21	0.06	0.2	0.11
CL18062.Contig2_All	277.12	352.16	238.59	0.06	0.68	0.12
CL14170.Contig1_All	238.68	553.49	438.95	0.06	0	0.06
Unigene10351_All	184.68	41	23.18	0.06	0.17	0.12
Unigene567_All	161.12	180.33	178.76	0.06	0.25	0
CL11643.Contig1_All	151.9	221.55	100.49	0.06	0.38	0.06
CL12187.Contig2_All	149.05	51.32	30.27	0.06	0.15	0.03
CL751.Contig3_All	146.18	202.16	108.48	0.06	0.19	0.04
CL19212.Contig2_All	139.06	27.15	26.7	0.06	0.06	0.03
CL762.Contig2_All	96.37	56.61	68.92	0.06	0.12	0.06
Unigene59350_All	87.86	65.05	51.35	0.06	0.12	0
CL14120.Contig1_All	85.22	93.88	96.58	0.06	0.16	0
Unigene17169_All	78.35	11.8	8.31	0.06	0.19	0.25
Unigene12364_All	65.64	54.04	70.19	0.06	0.04	0.02
CL12372.Contig1_All	65.3	15.02	5.83	0.06	0	0.06
CL20120.Contig1_All	65.18	58.5	60.65	0.06	0	0
Unigene12739_All	63.55	68.01	96.82	0.06	0.07	0
CL14583.Contig2_All	55.55	82.83	104.22	0.06	0.1	0
CL3951.Contig2_All	53.47	38.53	35.15	0.06	0.24	0.13
CL4628.Contig3_All	53.06	102.5	102.71	0.06	0	0
CL20153.Contig2_All	52.75	58.61	44.09	0.06	0	0.28
CL9272.Contig2_All	51.66	50.41	40.99	0.06	0.17	0
CL7792.Contig4_All	51.61	86.01	43.38	0.06	0.11	0
CL15183.Contig4_All	51.1	5.57	2.86	0.06	0.51	0.6
CL7437.Contig3_All	48.2	75.87	37.71	0.06	0.13	0.06
CL14594.Contig1_All	42.34	41	26.28	0.06	0	0
CL10976.Contig2_All	41.47	54	45.52	0.06	0	0.06
CL7256.Contig1_All	38.97	38.15	56.03	0.06	0.04	0.02
CL8080.Contig2_All	37.9	36.31	23.69	0.06	0.03	0
Unigene86_All	36.83	54.1	70.84	0.06	0.01	0
CL9855.Contig2_All	35.74	20.31	24.47	0.06	0.08	0
CL2485.Contig3_All	33.44	18.43	28.76	0.06	0.22	0.08
CL2748.Contig2_All	32.39	42.44	39.25	0.06	0.06	0.13
CL15861.Contig2_All	31.92	112.69	61.38	0.06	0.12	0.09
CL16764.Contig1_All	31.54	26.17	21.51	0.06	0	0
CL8391.Contig1_All	30.68	44.2	39.05	0.06	0	0.06
CL5107.Contig7_All	29.2	9.18	10.15	0.06	0.16	0.13
CL10806.Contig2_All	29.11	26.9	29.71	0.06	0.04	0
CL3504.Contig2_All	27.99	11.07	26.62	0.06	0.02	0.01
CL15044.Contig1_All	26.66	34.95	43.25	0.06	0.06	0
Unigene19546_All	26.08	10.64	8.98	0.06	0	0
CL20351.Contig1_All	24.85	83.04	120.08	0.06	0.05	0
CL17046.Contig1_All	23.73	39.36	27.44	0.06	0	0.12
CL12373.Contig1_All	22.5	69.74	22.94	0.06	0.27	0.06
CL5726.Contig1_All	20.91	25.5	13.85	0.06	0	0.06
CL18731.Contig2_All	20.87	13.73	14.34	0.06	0.38	0.7
CL4903.Contig2_All	20.46	6.99	8.26	0.06	0.11	0.11
CL14140.Contig2_All	689.4	522.14	523.6	0.07	0.63	0
CL12688.Contig1_All	666.29	486.14	134.52	0.07	0.83	0.07
CL19985.Contig10_All	324.51	91.33	123.79	0.07	0.13	0.09
CL14255.Contig2_All	161.05	104.56	68.36	0.07	0.24	0.09
CL14674.Contig4_All	117.86	123.71	134.65	0.07	0.07	0
Unigene7843_All	114.82	58.1	32.13	0.07	0.07	0
CL16337.Contig2_All	108.78	115.08	114.56	0.07	0.13	0.07
CL933.Contig1_All	100.16	196.36	71.62	0.07	0.51	0
CL18505.Contig3_All	98.23	123.54	117.87	0.07	0.2	0
CL20267.Contig2_All	97.45	173.88	177.09	0.07	0	0.04
CL9824.Contig3_All	76.52	26.74	13.05	0.07	0.35	0
CL2619.Contig3_All	72.22	92.88	64.58	0.07	0.12	0.33
Unigene23884_All	68.88	50.88	20.41	0.07	0	0.2
Unigene52679_All	55.71	4.97	4.03	0.07	0	0.14
CL15377.Contig2_All	53.57	111.14	84.94	0.07	0.2	0.08
CL3862.Contig4_All	49.18	62.69	69.63	0.07	0.07	0
CL9205.Contig1_All	48.22	64.22	66.28	0.07	0.07	0.07
CL19805.Contig2_All	47.2	17.9	7.04	0.07	0.13	0.07
CL10878.Contig4_All	42.5	3.96	6.19	0.07	0.3	0.03
Unigene8754_All	41.99	35.67	35.73	0.07	0	0
CL9759.Contig2_All	36.75	26.49	31.44	0.07	0.22	0.1
CL5353.Contig2_All	34.64	54.42	51.87	0.07	0.06	0.64
CL19948.Contig2_All	31.9	33.78	13.03	0.07	0.04	0
CL16419.Contig2_All	31.66	14.39	45.44	0.07	0.04	0.01
CL6881.Contig4_All	30.76	17.58	42.49	0.07	0.06	0.02
Unigene46376_All	30.19	1.58	0.98	0.07	0	0
CL11162.Contig1_All	27.31	13.16	19.7	0.07	0.12	0.06
Unigene2451_All	25.97	6.57	4.51	0.07	0.09	0
CL1762.Contig2_All	24.69	4.51	0.84	0.07	0.07	0.17
CL1915.Contig1_All	24.46	61.56	33.74	0.07	0.04	0
CL8577.Contig1_All	23.01	75.51	77.92	0.07	0.07	0.07
CL7990.Contig1_All	22.85	11.94	5.54	0.07	0	0.07
CL632.Contig7_All	22.34	4.93	4.99	0.07	0.02	0.04
CL9179.Contig1_All	22.26	17.29	22.78	0.07	0	0.09
Unigene38282_All	21.53	2.7	4	0.07	0	0
CL10669.Contig2_All	1017.94	504.56	127.75	0.08	1.69	0
CL7738.Contig2_All	357.89	280.81	210.96	0.08	0.88	0.68
CL4494.Contig2_All	267.37	293.42	288.9	0.08	0.48	0
CL300.Contig2_All	204.07	196.88	253.3	0.08	0.39	0.09
CL121.Contig3_All	183.89	28.88	37.23	0.08	0	0
CL3597.Contig2_All	182.93	330.06	355.57	0.08	0.08	0
CL9427.Contig1_All	135.36	148.78	129.04	0.08	0.24	0
CL7796.Contig2_All	115.15	442.44	701.04	0.08	0.08	0.04
CL14825.Contig2_All	79.41	57.3	77.83	0.08	0.03	0.03
CL12959.Contig1_All	78.79	49.18	54.16	0.08	0	0
Unigene17176_All	67.79	5.31	4.16	0.08	0.07	0.3
CL4817.Contig1_All	53.48	61	55.11	0.08	0.21	0.12
CL9811.Contig1_All	50.12	2.21	0.09	0.08	0.27	0.11
CL9744.Contig2_All	47.06	21.88	2.75	0.08	0.08	0
Unigene9939_All	45.61	44.39	42.89	0.08	0.35	0.12
CL16156.Contig2_All	45.39	64.56	50.84	0.08	0.06	0
CL1916.Contig1_All	39.56	4.9	3.45	0.08	0.12	0.04
CL9441.Contig5_All	38.34	18.35	49.51	0.08	0.09	0.09
CL9208.Contig2_All	37.66	31.31	19.33	0.08	0.07	0
CL16806.Contig1_All	36.36	24.86	26.57	0.08	0.11	0.19
CL19961.Contig2_All	36.35	7.33	9	0.08	0.08	0
CL547.Contig4_All	36.08	5.9	3.68	0.08	0.15	0.12
CL1555.Contig3_All	35.99	33.92	41.45	0.08	0	0.22
CL4409.Contig2_All	35.69	36.04	27.52	0.08	0.04	0.12
CL20353.Contig1_All	33.77	3.13	13.1	0.08	0.05	0.08
CL5282.Contig3_All	33.68	17	13.49	0.08	0.11	0.19
CL20309.Contig1_All	32.3	34.98	33.42	0.08	0.08	0.04
CL15447.Contig2_All	31.46	34.61	14.67	0.08	0.73	0.72
CL11978.Contig1_All	30.12	18.25	15.77	0.08	0.17	0.04
CL2172.Contig4_All	24.74	37.06	34.65	0.08	0	0
CL15119.Contig2_All	23.27	5.84	4.22	0.08	0.16	0.08
CL5019.Contig1_All	23.06	23.11	12.95	0.08	0.1	0.04
CL5107.Contig9_All	22.58	8.77	9.83	0.08	0.03	0.27
CL11674.Contig1_All	22.33	70.43	61.47	0.08	0	0.08
CL16063.Contig1_All	1166	1017.88	1059.06	0.09	0.66	0
CL17347.Contig1_All	118.91	157.47	172.77	0.09	0.09	0.06
CL6854.Contig2_All	85.42	5.93	7.92	0.09	0	0
CL6662.Contig2_All	84.64	206.8	567.02	0.09	0	0
CL11853.Contig2_All	82.98	18.24	6.79	0.09	0	0
CL3340.Contig1_All	77.85	115.28	78.61	0.09	0.09	0.09
Unigene19861_All	75.24	67.66	42.36	0.09	0.12	0
CL18561.Contig1_All	56	23.25	30.07	0.09	0	0
Unigene5279_All	46.69	172.57	123.44	0.09	0.14	0
CL8101.Contig2_All	42.94	16.13	29.79	0.09	0.02	0
CL2902.Contig4_All	42.15	19.23	32.76	0.09	0.18	0
CL18535.Contig2_All	41.98	54.57	45.82	0.09	0	0
CL15748.Contig3_All	40.74	31.9	20.27	0.09	0	0
CL2781.Contig2_All	40.64	31.61	23.39	0.09	0.12	0.06
CL7299.Contig3_All	36.4	44.59	39.03	0.09	0.22	0.26
CL6647.Contig1_All	36.18	76.85	35.17	0.09	0.15	0
CL1248.Contig2_All	35.13	78.01	44.5	0.09	0.14	0.35
CL9696.Contig1_All	33.79	19.31	15.86	0.09	0	0.24
CL5273.Contig5_All	32.53	25.37	25.88	0.09	0	0.02
Unigene912_All	31.93	68	108.88	0.09	0	0
CL1283.Contig3_All	31	24.97	23.2	0.09	0.17	0.16
CL7439.Contig5_All	30.85	10.13	11.91	0.09	0.09	0.12
CL8403.Contig1_All	28.69	19.88	13.87	0.09	0.51	0.18
Unigene38310_All	27.12	15.16	28.84	0.09	0.07	0.07
CL12924.Contig2_All	26.29	11.32	9.51	0.09	0.08	0.05
CL4446.Contig3_All	25.47	11.18	11.96	0.09	0	0.04
Unigene15157_All	24.35	0.27	2.48	0.09	0.09	0.27
CL2639.Contig1_All	22.83	16.55	19.93	0.09	0.15	0.06
CL632.Contig5_All	22.73	6.09	4.16	0.09	0.05	0
CL7564.Contig2_All	21.85	16.47	12.5	0.09	0.29	0.07
CL15793.Contig3_All	20.18	18.96	22.51	0.09	0	0.06
CL12313.Contig1_All	573.12	19.06	44.24	0.1	0.56	0.43
CL18047.Contig2_All	512.57	102.37	29.81	0.1	1.05	0.05
CL4062.Contig2_All	149.03	18.29	12.47	0.1	0.19	0.08
CL3413.Contig2_All	125.84	49.31	20.65	0.1	0.07	0
CL396.Contig3_All	125.4	126.39	183.31	0.1	0.45	0
Unigene12456_All	113.08	202.52	150.7	0.1	0.14	0
CL14146.Contig2_All	83.43	50.04	35.8	0.1	0	0.1
CL18737.Contig1_All	47.36	42.59	51	0.1	0.05	0.05
CL10875.Contig1_All	39.62	38.93	26.95	0.1	0.06	0.18
CL10338.Contig2_All	37.28	51.32	69.76	0.1	0.14	0.13
CL12079.Contig4_All	36.93	24.66	30.42	0.1	0.03	0.07
CL20253.Contig2_All	36.66	58.15	55.03	0.1	0	0
Unigene5553_All	36.49	134.98	240.86	0.1	0.29	0.1
CL2387.Contig2_All	36.28	19.34	32.47	0.1	0	0
CL19398.Contig2_All	34.93	33.03	38.43	0.1	0.19	0.21
CL17979.Contig1_All	34.78	13.83	20.14	0.1	0	0
CL13387.Contig2_All	32.71	57.14	45.83	0.1	0.05	0
Unigene20907_All	30.77	44.58	46.44	0.1	0.41	0.41
CL4780.Contig2_All	29.91	16.89	18.17	0.1	0.22	0.64
CL9510.Contig2_All	29.07	41.22	33.96	0.1	0	0.05
CL7115.Contig4_All	26.68	19.65	35.04	0.1	0.18	0.1
CL10781.Contig3_All	25.94	8.27	13.58	0.1	0	0.05
CL13214.Contig2_All	24.57	26.53	31.07	0.1	0.08	0.1
CL6464.Contig1_All	23.44	19.86	36.34	0.1	0.12	0.1
CL5583.Contig3_All	23.34	9.39	12.19	0.1	0.03	0.03
CL17391.Contig2_All	22.92	13.09	15.06	0.1	0.2	0.05
CL2992.Contig5_All	22.68	1.51	2.19	0.1	0.06	0.45
CL5582.Contig2_All	21.49	5.38	2.09	0.1	0.46	0.52
CL8646.Contig1_All	21.33	9.22	8.23	0.1	0.28	0.09
CL10070.Contig2_All	20.81	29.12	26.58	0.1	0.16	0.03
CL4002.Contig3_All	20.55	26.33	28.09	0.1	0.34	0.97
Unigene21988_All	396.5	151	76.81	0.11	0.55	0.31
CL4033.Contig3_All	155.59	163.85	118.48	0.11	0.96	0.63
CL2435.Contig2_All	153.5	19.69	31.46	0.11	0.34	0
CL4179.Contig2_All	79.18	48.31	18.7	0.11	0	0
CL10736.Contig2_All	55.44	16.65	22.11	0.11	0	0.04
CL3605.Contig2_All	54.44	29.58	69.86	0.11	0.15	0
CL2820.Contig2_All	44.28	27.8	27.97	0.11	0.17	0.29
CL13720.Contig3_All	30.87	26.7	37.17	0.11	0.06	0.18
CL8305.Contig4_All	30.09	45.39	61.71	0.11	0.14	0.07
CL14470.Contig1_All	29.47	38.82	27.55	0.11	0.18	0.03
CL2418.Contig2_All	26.85	38.96	30.35	0.11	0.15	0.27
CL19938.Contig5_All	24.39	13.91	9.01	0.11	0.04	0.23
CL7197.Contig1_All	23.84	29.01	29.74	0.11	0.12	0.06
CL6007.Contig2_All	23.11	19.96	25.43	0.11	0.04	0
CL13770.Contig4_All	23.05	3.02	15.7	0.11	0	0.02
CL15727.Contig1_All	22.47	8.09	8.54	0.11	0.16	0.36
CL7572.Contig2_All	22.44	10.94	8.84	0.11	0.34	0
CL19148.Contig1_All	20.46	12.2	4.69	0.11	0	0.06
CL2224.Contig2_All	82.17	58.77	43.54	0.12	0.12	0.12
CL16869.Contig3_All	74.74	63.29	47.4	0.12	0.12	0
CL15947.Contig2_All	61.62	86.62	85.66	0.12	0.12	0.06
CL1742.Contig5_All	56.16	24.49	73.94	0.12	0.17	0.05
CL11696.Contig2_All	56.13	25.33	10.7	0.12	0.2	0.08
Unigene7197_All	55.93	2.45	2.22	0.12	0.04	0.18
CL20491.Contig2_All	49.74	17.45	26.08	0.12	0.51	0.55
CL71.Contig9_All	35.34	23.78	35.44	0.12	0.04	0
CL17068.Contig2_All	34.79	82.96	43.13	0.12	0.3	0.4
Unigene20145_All	34.67	9.95	4.67	0.12	0.15	0.15
Unigene13388_All	34.18	28.56	11.59	0.12	0.12	0.6
CL126.Contig4_All	34.07	11.45	41.57	0.12	0.02	0.15
CL7203.Contig6_All	32.25	12.49	34.13	0.12	0.16	0.04
CL9164.Contig1_All	21.73	25.05	33.93	0.12	0.08	0
CL2727.Contig2_All	21.24	14.48	15.33	0.12	0.19	0.51
CL15377.Contig1_All	20.74	18.12	10.49	0.12	0	0
CL5783.Contig1_All	70.92	49.09	35.24	0.13	0.19	0.18
CL2631.Contig3_All	68.13	67.79	60.41	0.13	0.04	0
CL20105.Contig2_All	49.8	30.13	21.5	0.13	0.42	0.74
CL547.Contig7_All	42.78	5.41	4.18	0.13	0.34	0.3
CL11753.Contig3_All	41.05	35.26	45.89	0.13	0.03	0
CL6155.Contig4_All	39.15	21.73	10.09	0.13	0.48	0.78
CL952.Contig3_All	35.67	39.67	33.94	0.13	0.19	0
CL1219.Contig10_All	31.68	9.85	24.31	0.13	0.14	0.12
CL7774.Contig1_All	22.69	13.3	20.29	0.13	0	0
CL19271.Contig2_All	21.27	6.18	14.25	0.13	0.11	0.12
CL5605.Contig8_All	20.54	7.33	5.57	0.13	0.19	0.06
CL18024.Contig1_All	98.07	39.81	28.39	0.14	0.39	0.17
CL6115.Contig1_All	82.47	118.66	109.17	0.14	0	0
CL13456.Contig3_All	72.25	39.5	32.83	0.14	0.1	0.07
CL10051.Contig1_All	66.37	172.79	79.92	0.14	0.81	0
CL356.Contig2_All	65.69	38.49	35.12	0.14	0.06	0.05
CL7904.Contig2_All	63.82	120.21	129.73	0.14	0.35	0.27
CL5153.Contig6_All	60.86	30.71	26.96	0.14	0.37	0.67
Unigene52813_All	37.12	17.16	23.96	0.14	0.04	0
CL3578.Contig5_All	30.41	23.22	25.09	0.14	0	0.33
CL4528.Contig4_All	25.21	18.02	27.36	0.14	0.31	0.33
CL4610.Contig2_All	24.3	27.09	25.78	0.14	0.28	0.46
CL12489.Contig1_All	20.89	18.55	25.77	0.14	0.16	0
CL750.Contig7_All	20.08	20.33	22.01	0.14	0.09	0.08
CL875.Contig4_All	430.06	417.75	442.43	0.15	0.76	0.11
Unigene9911_All	177.29	12.56	4.75	0.15	0.34	0.37
Unigene12800_All	170.55	152.95	140.42	0.15	0	0
CL5654.Contig3_All	95.72	43.93	26.92	0.15	0.1	0.17
CL8215.Contig2_All	95.55	42.99	33.1	0.15	0.48	0.49
CL6951.Contig1_All	82.7	64.84	53.16	0.15	0.3	0.15
CL7591.Contig11_All	44.9	13.81	10.52	0.15	0.18	0.27
CL8649.Contig1_All	38.15	40.85	54.24	0.15	0.51	0.06
CL4300.Contig2_All	37.63	60.25	46.71	0.15	0.15	0
CL2493.Contig2_All	32.7	26.42	30.18	0.15	0.07	0
CL12608.Contig2_All	31.96	17.47	15.76	0.15	0.21	0.31
CL3802.Contig1_All	31.2	31.51	35.8	0.15	0.03	0.08
CL1356.Contig2_All	30.49	5.89	0.6	0.15	1.13	1.28
Unigene59229_All	27.61	16.27	9.51	0.15	0	0.15
Unigene23263_All	27.55	32.52	20.86	0.15	0.08	0.18
Unigene16393_All	26.43	43.83	13.84	0.15	0.16	0
CL17245.Contig2_All	24.84	4.89	1.84	0.15	0.5	0.55
CL2203.Contig2_All	22.78	17.97	23.02	0.15	0.05	0.12
CL10104.Contig1_All	21.27	11.94	9.25	0.15	0	0.15
CL8677.Contig1_All	760.03	243.18	69.46	0.16	1.42	0.12
CL9501.Contig2_All	523.22	614.8	491.02	0.16	0.37	0
CL13784.Contig2_All	175.74	298.77	238.28	0.16	0.27	0.13
CL18327.Contig2_All	68.55	105.26	126.73	0.16	0.09	0.07
CL11323.Contig3_All	67.87	30.64	20.24	0.16	0	0
Unigene23789_All	41.42	20.44	36.09	0.16	0.08	0.34
CL412.Contig4_All	39.34	101.63	117.02	0.16	0.16	0.06
Unigene5972_All	38.74	1.43	1.34	0.16	0.08	0.2
CL6396.Contig1_All	34.01	11.86	17.03	0.16	0.09	0.08
CL14249.Contig1_All	31.07	4.64	2.82	0.16	0	0.24
CL14712.Contig2_All	27.77	17.88	32.55	0.16	0.12	0.21
CL1483.Contig4_All	26.66	54.93	49.57	0.16	0.28	0.18
CL18274.Contig1_All	24.12	46.92	30.58	0.16	0.14	0.11
CL10995.Contig1_All	20.24	55.34	45.82	0.16	0	0.17
Unigene17034_All	20.23	6.38	9.37	0.16	0.02	0.09
CL6981.Contig1_All	374.65	137.98	38.15	0.17	0.45	0
CL5654.Contig1_All	365.7	214.64	127.35	0.17	0.16	0.12
CL8906.Contig3_All	269.78	316.42	334.13	0.17	0.46	0.15
CL10432.Contig1_All	126.74	120.27	140.84	0.17	0.12	0.08
CL17867.Contig2_All	80.11	132.29	83.74	0.17	0.18	0.09
CL4309.Contig2_All	77.85	143.38	126.23	0.17	0.26	0.09
CL17466.Contig2_All	69.34	81.08	75.08	0.17	0.06	0.06
CL11037.Contig2_All	66.16	84.02	116.9	0.17	0.19	0.3
CL15021.Contig3_All	40.93	20.28	24.16	0.17	0.15	0.19
CL6287.Contig1_All	39.27	23.84	24.44	0.17	0	0.6
CL18063.Contig1_All	36.25	59.26	50.68	0.17	0.26	0.07
CL7921.Contig2_All	776.23	129.72	27.13	0.18	2.51	0.16
Unigene9965_All	113.6	19.09	7.89	0.18	0	0.17
CL5146.Contig8_All	60.25	27.3	52.82	0.18	0.12	0.05
CL11897.Contig2_All	52.07	28.28	12.66	0.18	0.52	0.06
CL19977.Contig2_All	32.64	2.22	2.86	0.18	0	0
CL3702.Contig2_All	30.71	22.28	16.99	0.18	0.39	0.75
CL19462.Contig1_All	24.62	32.63	32.91	0.18	0.04	0.09
CL2529.Contig6_All	24.1	39.76	31.51	0.18	0.14	0
CL10940.Contig2_All	22.51	4.33	3.2	0.18	0.08	0.2
Unigene435_All	22.06	78.25	140.2	0.18	0	0
CL5654.Contig2_All	200.67	111.12	78.21	0.19	0.04	0.08
CL4337.Contig5_All	124.47	161.98	142.37	0.19	0.79	0.07
CL17453.Contig1_All	62.34	58.62	56.93	0.19	0.17	0
CL1154.Contig2_All	57.96	99.59	69	0.19	0.21	0
CL5836.Contig1_All	42.86	34.05	23.81	0.19	0.29	0.24
Unigene2645_All	36.56	47.86	38.51	0.19	0.11	0.69
Unigene10822_All	32.54	1.39	3.34	0.19	0.03	0.04
CL11902.Contig3_All	31.57	10.63	8.91	0.19	0.04	0.05
CL7586.Contig2_All	27.72	29.28	31.86	0.19	0.41	0.04
CL10467.Contig4_All	22.73	6.41	16.76	0.19	0.04	0.04
CL9115.Contig1_All	20.37	4.87	3.82	0.19	0	0.13
CL7281.Contig2_All	86.7	144.23	119.35	0.2	0.19	0.26
CL20555.Contig4_All	67.49	19.97	16.54	0.2	0.1	0.45
CL15806.Contig4_All	51.45	16.6	8.52	0.2	0.72	0.59
CL8833.Contig2_All	36.91	10.68	11.8	0.2	0.19	0.15
Unigene6233_All	31.91	19.44	24.8	0.2	0.1	0.09
CL1443.Contig3_All	29.57	24.83	27.23	0.2	0.08	1
CL871.Contig4_All	28.96	12.34	27.03	0.2	0.61	0.13
CL13825.Contig2_All	27.49	42.14	50.54	0.2	0.2	0.34
CL7620.Contig2_All	21.41	27.09	22.93	0.2	0.06	0.03
CL2761.Contig10_All	171.1	99.94	71.76	0.21	0.17	0.04
CL13103.Contig1_All	158.73	173	121.73	0.21	0.14	0
CL2537.Contig2_All	146.26	111.26	196.45	0.21	0.16	0.04
CL11223.Contig5_All	91.79	8.32	13.03	0.21	0.39	0.19
CL19133.Contig1_All	51.84	9.02	26.59	0.21	0.16	0.11
CL11315.Contig1_All	20.99	22.07	12.84	0.21	0	0.09
CL3673.Contig9_All	20.01	2.34	11.88	0.21	0.09	0
CL9465.Contig2_All	178.61	23.66	43.92	0.22	0.2	0.1
Unigene12714_All	178.16	2.51	8.39	0.22	0.76	2.49
CL17612.Contig2_All	92.96	36.4	37.41	0.22	0.11	0.22
CL6653.Contig3_All	90.17	187.06	137.9	0.22	0.43	0.07
CL5834.Contig2_All	41.72	19.34	31.25	0.22	0.21	0.23
CL153.Contig1_All	36.75	47.38	25.63	0.22	0.35	0.29
CL11675.Contig3_All	21.26	7.76	13.11	0.22	0	0
CL20092.Contig2_All	38.26	48.76	50.42	0.23	0.61	0.54
CL226.Contig6_All	38.03	5.71	5.36	0.23	0.11	0.12
CL13810.Contig3_All	37.45	42.45	26.66	0.23	0	0.17
CL3838.Contig4_All	35.29	17.48	14.87	0.23	0	0.24
Unigene22537_All	33.3	2.04	3.07	0.23	0	0.28
CL6392.Contig4_All	27.5	10.54	14.59	0.23	0.07	0.16
CL20250.Contig2_All	206.29	113.13	5.98	0.24	0.47	3.11
CL16857.Contig1_All	138.46	167.8	103.29	0.24	0.44	0
Unigene38552_All	109.49	99.69	48.72	0.24	1.27	0.52
CL19977.Contig3_All	64.32	5.51	10.78	0.24	0.04	0.04
CL13507.Contig1_All	34.59	44.9	43.78	0.24	0.1	0.07
CL8367.Contig2_All	26.69	16.77	24.92	0.24	0.3	0.12
CL10940.Contig5_All	23.79	2.87	2.92	0.24	0.03	0.42
CL106.Contig1_All	271.03	298.13	264.86	0.25	0.25	0.76
CL13997.Contig1_All	34.56	18.52	19.46	0.25	0.08	0.37
CL4232.Contig2_All	26.69	28.83	43.1	0.25	0.45	0.51
CL18113.Contig1_All	24.73	26.44	22.08	0.25	0.3	0.3
CL5749.Contig1_All	92.04	106.42	75.16	0.26	0.35	0.23
Unigene6642_All	45.03	2.93	4.73	0.26	0	0
CL1472.Contig3_All	35.47	32.95	33.53	0.26	0.34	0.1
CL8368.Contig3_All	30.23	53.96	41.8	0.26	0.17	0.43
CL8960.Contig2_All	26.19	44.08	42.08	0.26	0.23	0.08
CL12527.Contig2_All	23.61	11.97	11.64	0.26	0	0.05
CL5756.Contig2_All	21.27	21.7	26.03	0.26	0.08	0.08
CL4921.Contig2_All	21.22	22.02	26.49	0.26	0.25	0.07
CL4313.Contig1_All	20.72	35.56	21.83	0.26	0.21	0.16
CL2145.Contig3_All	75.79	69.62	58.3	0.27	0	0.11
CL17222.Contig2_All	59.66	131.28	97.81	0.27	0.34	0.07
CL5447.Contig4_All	48.39	28.46	15.02	0.27	0.25	0.41
CL19501.Contig2_All	45.24	22.89	30.08	0.27	0.33	0.65
CL6232.Contig3_All	44.98	3.04	16.99	0.27	0.06	0.11
CL20299.Contig1_All	43.92	44.25	42.41	0.27	0.25	0.38
CL5440.Contig8_All	43.7	46.7	36.43	0.27	0.2	0.27
CL349.Contig1_All	39.21	48.73	49.87	0.27	0.15	0.62
Unigene8703_All	34.66	38.34	40.58	0.27	0.34	0.03
CL8510.Contig1_All	20.62	25.03	28.62	0.27	0.85	0.42
Unigene59140_All	137.67	16.52	9.13	0.28	0.37	1.86
CL7258.Contig3_All	105.53	22.74	10.01	0.28	0.28	0
CL9874.Contig3_All	91.41	47.28	37.62	0.28	0.47	0.42
CL10590.Contig4_All	49.41	23.44	18.2	0.28	0.29	0.36
CL654.Contig2_All	39.01	31.8	31.39	0.28	0.5	0.41
CL6666.Contig2_All	32.56	32.14	27.6	0.28	0.43	0.13
CL13060.Contig2_All	30.73	9.24	6.36	0.28	0.18	0.37
CL7908.Contig1_All	28.38	68.35	45.01	0.28	0.6	1.2
CL14067.Contig1_All	600.05	193.56	53.58	0.29	1.1	0.22
CL6154.Contig1_All	179.21	210.46	200.41	0.29	0.54	0.07
Unigene59301_All	84.35	23.6	71.74	0.29	0.13	0.33
Unigene23950_All	54.05	112.17	78.49	0.29	1.3	0.68
CL17038.Contig2_All	40.14	24.67	19.49	0.29	0.22	0.22
CL17605.Contig1_All	38.95	32.84	46.48	0.29	0.31	0.21
CL12785.Contig4_All	34.72	60.53	42.84	0.29	1.33	0.66
CL6550.Contig6_All	31.97	2.84	14	0.29	0.01	0.09
CL15872.Contig1_All	31.75	39.41	47.62	0.29	0.11	0.14
Unigene10000_All	21.04	7.27	2.16	0.29	0.35	0.79
Unigene38585_All	1070.32	202.85	79.46	0.3	1.2	0.76
CL5728.Contig3_All	168.27	131.4	69.22	0.3	0.14	0.32
CL2529.Contig12_All	99.76	112.8	120.08	0.3	0.22	0.05
CL7418.Contig4_All	88.75	47.79	56.92	0.3	0.74	0.33
CL7006.Contig8_All	70.53	25.37	21.39	0.3	0.36	0.58
CL11048.Contig1_All	68.39	77.13	78.51	0.3	0.93	0.69
CL2041.Contig4_All	20.89	28.97	17.66	0.3	0.14	0.08
CL16236.Contig1_All	20.1	10.86	23.11	0.3	0.4	0.45
CL5949.Contig3_All	676.35	119.44	41.37	0.31	0.48	0.62
CL12795.Contig3_All	83.07	22.15	11.77	0.31	0	0.15
CL18109.Contig2_All	81.67	49.88	31.75	0.31	0.59	1.2
Unigene85_All	41.47	60.67	89.37	0.31	0.12	0.21
CL14407.Contig2_All	41.02	19.16	6.28	0.31	0.21	0.74
CL1170.Contig3_All	28.02	110.41	114.64	0.31	0.77	0.23
CL3549.Contig2_All	21.17	9.37	13.69	0.31	0.09	0.13
CL7235.Contig1_All	173.89	178.33	228.54	0.32	0.27	0.16
CL11737.Contig2_All	51.03	89.88	54.95	0.32	0.41	0.2
CL7633.Contig2_All	45.74	49.3	64.74	0.32	0.47	0.15
CL577.Contig2_All	43.61	10	2.33	0.32	0.03	0.74
CL3772.Contig2_All	33.39	15.73	18.23	0.32	0.58	0.52
CL11839.Contig2_All	29.52	43.23	64.92	0.32	0.35	0
Unigene18518_All	22.35	0.72	0.88	0.32	0.08	0
CL10336.Contig1_All	536.76	188.26	25.47	0.33	1.29	0.12
CL813.Contig1_All	50.34	11.64	11.08	0.33	0.11	0.22
CL16186.Contig1_All	35.31	14	10.57	0.33	0.22	0.54
CL10405.Contig2_All	23.58	10.21	15.71	0.33	0.13	0.04
CL1263.Contig1_All	159.39	229.77	277.19	0.34	0.62	0.41
Unigene5451_All	141.9	174.48	154.31	0.34	2.83	2.34
CL9640.Contig3_All	119.59	41.77	12.27	0.34	0	0.17
CL9394.Contig2_All	42.3	72.21	61.85	0.34	0.47	0.81
CL10231.Contig2_All	28.11	32.8	31.58	0.34	0.08	0.5
CL19653.Contig4_All	21.92	4.13	11.99	0.34	0.34	0.48
CL19985.Contig15_All	324.52	73.09	87.85	0.35	0.28	0.35
CL9957.Contig4_All	192.73	91.45	22.2	0.35	0.4	1.79
CL12956.Contig1_All	127.1	55.34	57.75	0.35	0.68	0.33
CL20322.Contig2_All	76.99	32.87	15.49	0.35	1.51	0.88
CL20270.Contig5_All	66.17	58.59	132.64	0.35	0.15	0.13
CL7034.Contig1_All	41.92	27.34	29.54	0.35	0.65	0.72
CL14571.Contig2_All	34.66	44.11	33.76	0.35	0.18	1.22
CL11984.Contig3_All	30.63	49.35	42.06	0.35	0.25	0.18
CL6421.Contig2_All	21.52	23.44	21.6	0.35	0.01	0.27
CL17470.Contig2_All	70.27	45.99	60.63	0.36	0.65	0.21
CL7287.Contig2_All	35.93	38.7	32.67	0.36	0.44	0.34
CL13755.Contig4_All	32.21	50.6	43.02	0.36	0.58	0.61
CL7884.Contig1_All	25.13	42.21	39.16	0.36	0.26	0.25
CL2936.Contig2_All	21.53	20.46	18.14	0.36	1.04	0.81
CL19955.Contig3_All	328.48	289.95	286.12	0.37	1.37	0.59
CL7164.Contig5_All	143.24	273.12	232.69	0.37	0.14	0.59
CL7164.Contig4_All	107.32	203.12	156.73	0.37	1.45	0.63
CL5363.Contig1_All	87.07	4.3	17.88	0.37	2.42	5.53
CL5035.Contig4_All	80.94	30.43	67.62	0.37	0.37	0.07
CL2276.Contig5_All	42.17	12.4	24.53	0.37	0	0
Unigene2575_All	32.04	0.65	0.7	0.37	0.04	1.28
CL16966.Contig1_All	23.61	20.76	18.96	0.37	0.68	0.86
CL3603.Contig2_All	69.52	89.1	89.16	0.38	0.54	0.49
CL12116.Contig1_All	36.69	8.81	5.13	0.38	0	0
CL7374.Contig3_All	32.85	12.94	12.87	0.38	0.3	0.61
CL11784.Contig1_All	25.51	45.14	25.01	0.38	0.76	0.36
CL1503.Contig4_All	23.31	22.62	28.69	0.38	0.5	0.4
CL6125.Contig6_All	22.92	53.39	31.7	0.38	0.04	0.04
CL12621.Contig2_All	21.81	28.8	38.23	0.38	0.87	0.15
Unigene9867_All	52.59	3.05	7.38	0.39	0.7	0.59
CL7591.Contig10_All	32.29	15.57	9.5	0.39	0.15	1.69
CL12661.Contig5_All	28.29	6.07	3.19	0.39	0.11	0.11
CL10309.Contig1_All	25.48	44.1	35.91	0.39	0.39	0.44
CL11447.Contig1_All	20.82	16.72	21.95	0.39	0.45	0.54
CL12882.Contig1_All	257.26	14.39	5.26	0.4	0.67	0.59
CL3091.Contig2_All	82.59	98.39	89.48	0.4	0.49	0.33
CL19760.Contig1_All	76.61	69.4	47.05	0.4	0.68	1.98
CL8437.Contig1_All	74.51	74.79	97.8	0.4	0.16	0.3
CL5086.Contig1_All	67.62	63.96	97.55	0.4	0.78	0.24
CL10655.Contig1_All	35.23	28.06	40.73	0.4	0.26	0.74
CL5656.Contig3_All	23.88	18.52	14.37	0.4	0.14	0.22
CL3056.Contig1_All	22.45	5.89	19.31	0.4	0.03	0.24
[truncated: 4,124 more rows]
