# Supplementary material for: Comparative transcriptome analysis reveals heat stress-responsive genes and their signalling pathways in lilies (Lilium longiflorum vs. Lilium distichum)
Source: PLoS One. 2020 Oct 2;15(10):e0239605. doi: 10.1371/journal.pone.0239605 (PMC7531851; doi:10.1371/journal.pone.0239605)
Supplement: S4 Table — (XLSX) [file pone.0239605.s007.xlsx]

## Sheet: Sheet1
Table S4: Global profiles of expression genes related to heat stress identified in lily.
GENE_ID	LL_T2h_Vs_LL_CK	LL_T24h_Vs_LL_CK	LD_T2h_Vs_LD_CK	LD_T24h_Vs_LD_CK	Description
CL5289.Contig1_All	2.38486	3.20423	3.1768	2.89338	calcium-binding protein CML19 [Elaeis guineensis]
CL11486.Contig1_All	-1.11346	-2.43539	-1.11818	-2.0607	disease resistance protein RGA1 isoform X1 [Musa acuminata subsp. malaccensis]
CL1463.Contig4_All	-1.40766	-2.60283	-1.16882	-2.13927	disease resistance protein RGA3 [Elaeis guineensis]
CL217.Contig4_All	-4.87101	-1.65134	-3.38702	-7.08746	disease resistance protein RGA3 [Ricinus communis] >gi|223535270|gb|EEF36947.1| leucine-rich repeat containing protein, [Ricinus communis]
Unigene4935_All	-3.67113	-2.99906	2.97735	1.67217	pectinesterase/pectinesterase inhibitor 22 (LOC105172400), mRNA
CL7782.Contig1_All	7.31288	8.15482	-4.85909	-2.67146	UDP-rhamnose:rhamnosyltransferase 1 [Phoenix dactylifera]
CL304.Contig3_All	-3.25473	-3.28195	-1.4303	-2.078	14 kDa proline-rich protein DC2.15-like [Elaeis guineensis]
CL12448.Contig2_All	-1.8313	-2.29615	-4.39773	-2.03095	14 kDa proline-rich protein DC2.15-like [Phoenix dactylifera]
CL12448.Contig5_All	-1.60155	-2.30457	-5.67067	-1.56237	14 kDa proline-rich protein DC2.15-like [Phoenix dactylifera]
CL12448.Contig4_All	-1.70929	-2.24339	-4.84103	-1.38796	14 kDa proline-rich protein DC2.15-like [Phoenix dactylifera]
CL1338.Contig4_All	5.36807	5.53605	3.93064	6.13386	15.7 kDa heat shock protein, peroxisomal [Nelumbo nucifera]
CL7583.Contig1_All	8.08898	7.29068	4.12732	6.6105	17.3 kDa class II heat shock protein-like [Nicotiana sylvestris]
CL7227.Contig1_All	5.57894	6.59985	5.73246	7.16967	17.8 kDa class I heat shock protein-like (LOC105167105), mRNA
CL163.Contig4_All	6.55875	5.85521	4.80031	8.14025	17.9 kDa class II heat shock protein-like [Eucalyptus grandis]
CL163.Contig3_All	7.58159	7.77115	6.23018	8.44228	17.9 kDa class II heat shock protein-like [Eucalyptus grandis]
CL16968.Contig1_All	3.54432	3.34577	6.14684	8.7879	17.9 kDa class II heat shock protein-like [Eucalyptus grandis]
CL163.Contig1_All	8.71425	8.62571	6.53916	9.86204	17.9 kDa class II heat shock protein-like [Eucalyptus grandis]
CL1452.Contig3_All	10.4919	10.8281	6.22882	9.99577	26.5 kDa heat shock protein, mitochondrial [Phoenix dactylifera]
CL1452.Contig7_All	10.5236	10.5774	8.07146	11.0091	26.5 kDa heat shock protein, mitochondrial [Phoenix dactylifera]
CL9955.Contig1_All	-3.42099	-2.31614	1.92646	1	29 kDa ribonucleoprotein B, chloroplastic isoform X1 [Elaeis guineensis] >gi|743859195|ref|XP_010942625.1| 29 kDa ribonucleoprotein B, chloroplastic isoform X1 [Elaeis guineensis]
CL15972.Contig4_All	-7.59544	-5.82991	2.30319	2.61566	3-oxo-Delta(4,5)-steroid 5-beta-reductase-like [Populus euphratica]
CL12234.Contig3_All	1.55639	1.23066	-6.09293	-4.33976	3'-N-debenzoyl-2'-deoxytaxol N-benzoyltransferase-like [Elaeis guineensis]
CL8206.Contig1_All	4.85915	3.87434	-7.50267	-3.11943	36.4 kDa proline-rich protein-like [Musa acuminata subsp. malaccensis]
CL8206.Contig2_All	4.44412	3.66699	-6.83561	-2.81434	36.4 kDa proline-rich protein-like [Musa acuminata subsp. malaccensis]
CL8540.Contig2_All	4.11069	2.41814	-2.71608	-1.24793	AAA-ATPase At3g28580-like (LOC101770960), mRNA
CL14037.Contig2_All	2.3991	2.32983	-12.2098	1.95106	acanthoscurrin-2 [Brassica rapa]
CL13803.Contig1_All	1.67776	1.43274	-2.00401	-2.33007	acid phosphatase 1 [Phoenix dactylifera]
CL13803.Contig2_All	1.59334	1.47844	-1.97891	-2.07304	acid phosphatase 1 isoform X1 [Elaeis guineensis]
CL13663.Contig3_All	4.09772	2.11911	-8.18982	-2.0813	acid phosphatase 1-like [Elaeis guineensis]
CL5027.Contig4_All	4.07821	4.8569	6.49185	6.62936	acid phosphatase 1-like [Elaeis guineensis]
CL2027.Contig3_All	-5.45994	-3.27012	3.55062	2.82114	acyl carrier protein 1, chloroplastic-like [Phoenix dactylifera]
CL470.Contig2_All	6.15131	5.47449	-2.41957	-2.75934	alcohol dehydrogenase [Eucalyptus grandis]
CL1359.Contig10_All	-1.78327	-1.31654	1.2311	1.22849	aldehyde dehydrogenase family 3 member F1 isoform X1 [Musa acuminata subsp. malaccensis]
CL10454.Contig1_All	2.56298	1.2109	-2.81669	-3.32193	alpha-dioxygenase 1-like [Elaeis guineensis]
CL4290.Contig2_All	-3.12711	-3.37504	-1.07386	-4.83156	aluminum-activated malate transporter 1-like [Phoenix dactylifera]
CL16654.Contig2_All	1.85745	1.85745	-6.8566	-1.53067	Amborella trichopoda cyclin-C1-1 (LOC18438235), mRNA
CL10071.Contig2_All	-2.21283	-2.77709	-1.32193	-1.94507	Amborella trichopoda filament-like plant protein 4 (LOC18432234), mRNA
CL1215.Contig3_All	7.59991	6.80735	2.47652	1.20811	Amborella trichopoda mitochondrial arginine transporter BAC2 (LOC18428547), mRNA
CL5507.Contig3_All	1.88191	2.02967	1.56298	2.63065	Amborella trichopoda plant intracellular Ras-group-related LRR protein 4 (LOC18439765), transcript variant X2, mRNA
Unigene22263_All	5.89724	5.848	6.50779	8.39232	Amborella trichopoda uncharacterized LOC18425868 (LOC18425868), transcript variant X4, mRNA
CL1897.Contig1_All	-2.77449	-1.30028	1.05167	1.39529	Amborella trichopoda uncharacterized LOC18432933 (LOC18432933), mRNA
CL7467.Contig2_All	3.63559	3.70571	-8.69697	-1.75445	AT-hook motif nuclear-localized protein 20 [Jatropha curcas]
CL7467.Contig1_All	6.47573	7.13955	-9.20701	-1.0522	AT-hook motif nuclear-localized protein 20 [Jatropha curcas]
CL11999.Contig4_All	2.41709	2.45943	-2.9209	-1.01166	ATP-dependent 6-phosphofructokinase 2-like [Elaeis guineensis]
CL13876.Contig2_All	-1.81008	-2.9087	1.29229	-1.18924	auxin-induced protein X15-like [Elaeis guineensis]
CL4326.Contig1_All	4.70618	4.05994	3.74454	5.82309	BAG family molecular chaperone regulator 6 [Elaeis guineensis]
CL4326.Contig5_All	6.70736	7.18239	5.4377	6.3033	BAG family molecular chaperone regulator 6 isoform X1 [Vitis vinifera]
CL5027.Contig7_All	4.92125	4.66391	5.05703	5.0902	bax inhibitor 1 [Phoenix dactylifera]
CL16886.Contig2_All	-7.12365	-2.92487	1.50967	1.91177	benzyl alcohol O-benzoyltransferase [Nelumbo nucifera]
CL16886.Contig1_All	-8.44626	-3.17573	2.78136	2.80735	benzyl alcohol O-benzoyltransferase [Nelumbo nucifera]
CL5885.Contig2_All	8.76155	8.5812	-8.91588	-8.91588	benzyl alcohol O-benzoyltransferase-like [Phoenix dactylifera]
CL5885.Contig1_All	4.6865	3.97728	-6.09803	-6.09803	benzyl alcohol O-benzoyltransferase-like [Phoenix dactylifera]
CL10354.Contig2_All	1.16197	1.078	-1.68666	-2.96336	benzyl alcohol O-benzoyltransferase-like [Phoenix dactylifera]
CL5885.Contig4_All	4.34477	4.50205	-1.3426	-2.98832	benzyl alcohol O-benzoyltransferase-like, partial [Elaeis guineensis]
CL18393.Contig2_All	2.37019	1.17487	-5.24405	-2.3629	beta-glucosidase 24-like (LOC105164627), mRNA
CL10392.Contig1_All	2.85136	3.79287	3.15295	3.82889	BI1-like protein (LOC105163305), mRNA
Unigene216_All	5.85798	6.87036	7.98299	9.05257	BI1-like protein (LOC105163305), mRNA
CL4629.Contig2_All	3.23232	2.36589	-10.6847	-5.25848	blue copper protein [Elaeis guineensis]
CL2426.Contig7_All	3.20155	3.39976	1.91802	3.23804	blue copper protein [Elaeis guineensis]
CL198.Contig8_All	5.39426	7.51499	1.33869	-5.68215	Brachypodium distachyon alpha-amylase/trypsin inhibitor-like (LOC100840672), mRNA
CL9206.Contig1_All	-2.05936	-2.36693	-1.12601	-2.93336	Brachypodium distachyon E3 ubiquitin-protein ligase Os04g0590900 (LOC100832041), mRNA
CL9206.Contig2_All	-1.9785	-2.03953	-1.43857	-1.4901	Brachypodium distachyon E3 ubiquitin-protein ligase Os04g0590900 (LOC100832041), mRNA
CL2171.Contig3_All	2.59199	2.66651	-4.94743	-1.87849	Brachypodium distachyon histone H2B.1-like (LOC100829959), mRNA
CL20026.Contig1_All	4.0635	3.57289	-6.9584	-2.95926	Brachypodium distachyon histone H3.2 (LOC100826679), mRNA
CL20026.Contig5_All	4.53713	4.82073	-5.69614	-2.7543	Brachypodium distachyon histone H3.2 (LOC100828791), mRNA
CL17398.Contig2_All	1.5569	2.07785	-1.60929	-1.09086	Brachypodium distachyon histone H4 (LOC100845127), mRNA
CL7782.Contig2_All	6.76818	7.47573	-3.38192	-2.12427	Brachypodium distachyon UDP-glycosyltransferase 91D1-like (LOC100828434), mRNA
CL1194.Contig1_All	7.87036	6.61471	-6.9542	-2.49476	Brachypodium distachyon uncharacterized LOC100826010 (LOC100826010), mRNA
CL13808.Contig4_All	-3.53398	-5.11894	1.46736	-1.71348	Brachypodium distachyon uncharacterized LOC100835403 (LOC100835403), mRNA
CL5849.Contig2_All	-1.33378	-1.41799	1.14193	1.36468	Brachypodium distachyon uncharacterized LOC100842854 (LOC100842854), mRNA
Unigene17567_All	-2.53998	-2.17319	1.31064	1.20437	Brassica napus 50S ribosomal protein L35, chloroplastic-like (LOC106416228), mRNA
Unigene5297_All	-3.83289	-4.02554	1.27138	-1.70044	Brassica napus transcription factor FAMA-like (LOC106434078), transcript variant X2, mRNA
Unigene5296_All	-6.80413	-4.63421	1.80972	-1.18242	Brassica napus transcription factor FAMA-like (LOC106434078), transcript variant X2, mRNA
CL19102.Contig2_All	-2.52655	-1.44854	1.33012	-1.52202	Brassica oleracea var. oleracea probable membrane-associated kinase regulator 4 (LOC106337916), mRNA
CL4420.Contig6_All	1.33018	2.10145	1.22772	2.01117	Brassica rapa heavy metal-associated isoprenylated plant protein 26 (LOC103874193), mRNA
CL7474.Contig1_All	2.49466	2.3495	-1.66857	-1.09299	BTB/POZ and TAZ domain-containing protein 1-like [Elaeis guineensis]
CL6125.Contig2_All	5.61538	5.15172	-3.80853	-1.40332	caffeoyl-CoA O-methyltransferase 5-like isoform X1 [Glycine max] >gi|734423172|gb|KHN42093.1| Caffeoyl-CoA O-methyltransferase 2 [Glycine soja] >gi|947079662|gb|KRH28451.1| hypothetical protein GLYMA_11G054500 [Glycine max]
CL6125.Contig5_All	4.92859	3.44345	-2.94615	-2.77438	caffeoyl-CoA O-methyltransferase-like [Elaeis guineensis]
CL6125.Contig4_All	5.39741	5.31657	-3.14229	-2.69249	caffeoyl-CoA O-methyltransferase-like [Elaeis guineensis]
CL6125.Contig8_All	10.3387	9.51767	-12.8784	-3.02981	caffeoyl-CoA O-methyltransferase-like [Phoenix dactylifera]
CL6125.Contig1_All	5.9645	3.8413	-9.21371	-2.88504	caffeoyl-CoA O-methyltransferase-like isoform X1 [Elaeis guineensis]
CL8305.Contig3_All	8.97441	9.59432	6.16993	7.8392	calcyclin-binding protein-like [Phoenix dactylifera]
CL5349.Contig1_All	7.04487	6.99558	6.79409	7.32064	calponin homology domain-containing protein DDB_G0272472-like [Elaeis guineensis]
CL12295.Contig3_All	-1.38086	-1.45358	1.88251	1.29188	Camelina sativa adenosine kinase-like (LOC104722160), mRNA
CL20541.Contig3_All	5.14324	4.67531	3.00731	4.89708	Camelina sativa heat shock protein 90-2 (LOC104726147), mRNA
Unigene14375_All	7.34873	7.48382	5.6453	5.54689	Camelina sativa heat shock protein 90-2 (LOC104726147), mRNA
Unigene16724_All	4.82564	3.96083	8.39232	8.94837	Camelina sativa heat shock protein 90-2 (LOC104726147), mRNA
CL2253.Contig12_All	6.06609	6.40939	5.00529	4.42429	Camelina sativa hsp70-Hsp90 organizing protein 2-like (LOC104714614), transcript variant X1, mRNA
CL2253.Contig11_All	6.55459	6.82018	5.54174	5.04803	Camelina sativa hsp70-Hsp90 organizing protein 2-like (LOC104714614), transcript variant X1, mRNA
CL2253.Contig2_All	6.34873	6.53916	6.08746	5.64386	Camelina sativa hsp70-Hsp90 organizing protein 2-like (LOC104714614), transcript variant X1, mRNA
CL8288.Contig4_All	9.94105	9.71939	-8.54689	-4.73954	Camelina sativa LOB domain-containing protein 29 (LOC104712510), mRNA
Unigene12524_All	11.1	10.5565	-5.17991	-2.22571	Camelina sativa LOB domain-containing protein 29 (LOC104712510), mRNA
CL16977.Contig1_All	8.53528	7.97154	-8.75154	-1.09333	Camelina sativa protein SHI RELATED SEQUENCE 5-like (LOC104702301), mRNA
CL7535.Contig1_All	4.88406	3.13221	-5.74483	-1.36401	Camelina sativa uncharacterized LOC104723706 (LOC104723706), mRNA
CL609.Contig1_All	7.22965	7.07007	-3.02794	-4.77409	cationic peroxidase SPC4-like (LOC101777887), mRNA
CL609.Contig6_All	3.76227	3.40652	-10.5622	-5.35279	cationic peroxidase SPC4-like [Phoenix dactylifera]
CL1066.Contig6_All	4.61923	5.50481	5.21375	5.26368	chaperone protein DnaJ-like [Setaria italica]
CL4352.Contig1_All	5.35755	5.55459	5.97871	6.32643	chaperonin CPN60-2, mitochondrial [Nicotiana sylvestris]
Unigene55706_All	10.0526	11.0715	8.59619	9.76155	Cicer arietinum 70 kDa peptidyl-prolyl isomerase-like (LOC101500128), mRNA
CL9029.Contig3_All	-2.21554	-1.26421	2.27757	1.2007	Cicer arietinum beta-carotene isomerase D27, chloroplastic (LOC101510391), mRNA
CL9029.Contig1_All	-2.69873	-1.42648	2.36463	1.20187	Cicer arietinum beta-carotene isomerase D27, chloroplastic (LOC101510391), mRNA
CL29.Contig8_All	-1.66138	-1.74526	-2.9386	-2.10852	Cicer arietinum grpE protein homolog, mitochondrial (LOC101508742), transcript variant X2, mRNA
CL14245.Contig2_All	9.5411	7.91289	-7.48382	-3.02438	Cicer arietinum peroxidase 47 (LOC101498384), mRNA
CL2718.Contig3_All	3.26538	3.59334	4.14009	4.37046	Cicer arietinum probable zinc metallopeptidase EGY3, chloroplastic (LOC101495693), mRNA
CL19953.Contig1_All	-4.09868	-1.81995	2.03334	1.09208	Cicer arietinum thylakoid lumenal 19 kDa protein, chloroplastic (LOC101505127), mRNA
CL20549.Contig5_All	3.63559	3.87915	-1.42546	-1.38281	cinnamyl alcohol dehydrogenase 5 (LOC103721088), partial mRNA
Unigene23660_All	7.87652	5.45943	-6.40939	-3.08746	Citrus sinensis 1-aminocyclopropane-1-carboxylate synthase 7 (LOC102611477), mRNA
CL3383.Contig14_All	-1.72732	-4.89724	-2.45943	-2.78136	Citrus sinensis elongation factor 2-like (LOC102616295), mRNA
CL10402.Contig2_All	-2.95777	-2.93575	-1.17532	-1.83513	Citrus sinensis NAC domain-containing protein 73 (LOC102624264), mRNA
Unigene33888_All	8.05293	6.24666	-15.9286	-4.59989	Citrus sinensis protein CHROMATIN REMODELING 19 (LOC102610239), transcript variant X2, mRNA
CL14285.Contig3_All	4.41135	4.97022	-1.52009	-1.31979	Citrus sinensis reticulon-like protein B2 (LOC102609187), mRNA
CL12419.Contig2_All	1.97863	2.27009	-6.59991	-1.39046	Citrus sinensis scarecrow-like protein 28 (LOC102613859), mRNA
CL12755.Contig3_All	-1.00959	-1.94072	-1.1973	-2.14839	Citrus sinensis U1 small nuclear ribonucleoprotein 70 kDa (LOC102622406), mRNA
CL7455.Contig2_All	-2.62826	-3.56751	-1.42403	-2.00899	classical arabinogalactan protein 26-like [Phoenix dactylifera]
CL5251.Contig1_All	-3.65182	-1.84446	2.04427	-2.44299	clavaminate synthase-like protein At3g21360 [Amborella trichopoda] >gi|548862613|gb|ERN19971.1| hypothetical protein AMTR_s00071p00133840 [Amborella trichopoda]
CL5251.Contig3_All	-4.28969	-3.09142	2.14733	-1.79135	clavaminate synthase-like protein At3g21360 [Amborella trichopoda] >gi|548862613|gb|ERN19971.1| hypothetical protein AMTR_s00071p00133840 [Amborella trichopoda]
CL340.Contig4_All	-1.62714	-1.59254	1.07997	1.49102	CSC1-like protein ERD4 [Phoenix dactylifera]
CL19022.Contig1_All	2.95693	2.86673	-1.62557	1.18236	Cucumis sativus CASP-like protein 3A1 (LOC101203562), mRNA
CL10002.Contig1_All	2.62704	2.71591	-4.6156	-1.27198	Cucumis sativus protein POLLENLESS 3-LIKE 2 (LOC101220568), transcript variant X1, mRNA
CL7978.Contig3_All	-1.26372	-1.46659	2.1032	1.5603	Cucumis sativus uncharacterized LOC101220703 (LOC101220703), mRNA
CL4524.Contig1_All	2	1.62344	-4.2384	-1.29199	cyclin-D4-1-like isoform X1 [Elaeis guineensis]
CL5234.Contig1_All	1.99118	1.81904	-4.32833	-1.87181	CYSTM1 family protein A [Phoenix dactylifera]
CL12000.Contig1_All	1.78814	3.27854	-1.19328	-2.35315	cytochrome P450 84A1-like [Elaeis guineensis]
CL15930.Contig1_All	-3.63421	-1.91539	-1.15512	-3.47138	cytochrome P450 86B1 [Phoenix dactylifera]
CL2887.Contig9_All	3.5323	2.8892	-2.48938	-3.60486	cytochrome P450 89A2-like, partial [Phoenix dactylifera]
CL4519.Contig2_All	-3.88466	-4.9542	-4.55459	-3.55459	cytokinin dehydrogenase 3-like [Elaeis guineensis]
CL3986.Contig3_All	3.8413	3.24286	-1.36351	-2.22361	cytokinin hydroxylase [Elaeis guineensis]
CL2670.Contig5_All	2.2863	1.87607	-1.45317	-1.30323	dihydroflavonol-4-reductase-like [Elaeis guineensis]
CL11928.Contig2_All	-4.00956	-3.13788	-2.22178	-1.66692	dirigent protein 22-like [Elaeis guineensis]
CL217.Contig1_All	-3.79116	-2.62124	-2.08944	-4.05627	disease resistance protein RGA2-like isoform X1 [Malus domestica]
CL5.Contig2_All	-1.87991	-3.28728	-1.54813	-4.7425	disease resistance protein RPP13-like [Elaeis guineensis]
CL7685.Contig5_All	-1.66172	-5.13303	-2.79442	-4.33498	disease resistance protein RPP13-like [Elaeis guineensis]
CL7685.Contig1_All	-2.43137	-5.21743	-1.89691	-3.43296	disease resistance protein RPP13-like [Elaeis guineensis]
CL17733.Contig2_All	1.97369	1.31146	-4.85175	-1.28189	DNA polymerase epsilon subunit 2 (LOC101756279), transcript variant X1, mRNA
CL6227.Contig3_All	1.25809	1.38512	-1.78601	2.44478	DNA replication complex GINS protein PSF1 [Musa acuminata subsp. malaccensis] >gi|695024708|ref|XP_009399580.1| DNA replication complex GINS protein PSF1 [Musa acuminata subsp. malaccensis] >gi|695024710|ref|XP_009399581.1| DNA replication complex GINS
CL19704.Contig2_All	4.53916	3.87036	-8.84862	-2.6198	DNA-binding protein ESCAROLA (LOC103706377), mRNA
CL19704.Contig1_All	4.32643	3.40088	-9.25503	-2.38466	DNA-binding protein ESCAROLA (LOC103714037), mRNA
CL2237.Contig5_All	4.32761	3.93198	2.00309	3.50977	dnaJ homolog subfamily B member 3-like [Phoenix dactylifera]
CL2237.Contig11_All	7.14488	7.95014	4.56033	5.64115	dnaJ homolog subfamily B member 3-like [Phoenix dactylifera]
CL2237.Contig4_All	8.16491	10.0238	10.749	11.7956	dnaJ homolog subfamily B member 3-like [Phoenix dactylifera]
CL1066.Contig9_All	5.41411	6.28419	2.35252	3.89308	dnaJ homolog subfamily B member 7-like [Elaeis guineensis]
CL1066.Contig12_All	3.083	3.93435	4.3762	5.82131	dnaJ homolog subfamily B member 7-like [Elaeis guineensis]
CL1066.Contig11_All	7.02237	7.98544	8.5812	9.64926	dnaJ homolog subfamily B member 7-like [Elaeis guineensis]
CL637.Contig2_All	4.23785	4.82576	4.56379	4.34194	dnaJ homolog subfamily C member 11-like [Elaeis guineensis]
CL2237.Contig2_All	4.29474	4.94919	3.75992	4.77193	dnaJ homolog subfamily C member 11-like [Elaeis guineensis]
CL2237.Contig3_All	4.75104	5.61344	5.4411	6.76671	dnaJ homolog subfamily C member 11-like [Elaeis guineensis]
CL2237.Contig9_All	9.96145	11.2691	5.12338	7.09502	dnaJ homolog subfamily C member 11-like [Elaeis guineensis]
CL2237.Contig1_All	8.75489	9.61839	8.37938	9.54496	dnaJ homolog subfamily C member 11-like [Elaeis guineensis]
CL8412.Contig4_All	-4.96523	-4.05377	2.01449	1.31414	E3 ubiquitin-protein ligase RHA1B [Elaeis guineensis]
CL3719.Contig3_All	5.4654	5.67298	5.02374	5.41109	E3 ubiquitin-protein ligase RING1-like [Elaeis guineensis]
CL3719.Contig2_All	5.7034	5.8607	5.01768	5.79377	E3 ubiquitin-protein ligase RING1-like [Elaeis guineensis]
CL3719.Contig1_All	4.64386	5.16993	6.61575	6.20368	E3 ubiquitin-protein ligase RING1-like [Elaeis guineensis]
CL4887.Contig3_All	8.51175	8.73809	-6.06413	-2.16601	early nodulin-75-like [Vigna radiata var. radiata]
CL2251.Contig3_All	8.66534	8.80413	-10.9744	-5.3597	early nodulin-93-like [Elaeis guineensis]
CL16376.Contig2_All	4.15528	4.13676	-4.99949	-2.7293	Erythranthe guttatus histone H3.2 (LOC105951065), mRNA
Unigene24607_All	2.39926	1.8693	-3.18241	-1.69072	Erythranthe guttatus histone H4 (LOC105962098), mRNA
CL5409.Contig2_All	-2.33765	-2.31802	-1.60293	-3.70402	Erythranthe guttatus la-related protein 1 (LOC105962160), mRNA
Unigene17783_All	6.52356	6.82018	-4.7866	-2.25054	Erythranthe guttatus short-chain dehydrogenase reductase 2a-like (LOC105953149), mRNA
CL8470.Contig1_All	-3.55985	-3.54084	-1.49215	-1.71792	Erythranthe guttatus UDP-glycosyltransferase 87A2-like (LOC105955969), mRNA
CL12327.Contig3_All	2.71564	2.51901	-1.20905	1.51803	Erythranthe guttatus uncharacterized LOC105971244 (LOC105971244), mRNA
CL1653.Contig4_All	3.26589	1.53411	5.47	6.23728	Erythranthe guttatus uncharacterized LOC105975443 (LOC105975443), mRNA
CL1653.Contig5_All	3.75899	1.98138	6.67403	7.84846	Erythranthe guttatus uncharacterized LOC105975443 (LOC105975443), mRNA
CL10686.Contig1_All	7.14196	7.21917	4.37697	7.16211	ethylene-responsive transcription factor ABR1-like [Phoenix dactylifera]
CL8863.Contig2_All	-2.08645	-2.80634	-1.17842	-2.42916	ethylene-responsive transcription factor ERF119-like isoform X2 [Musa acuminata subsp. malaccensis]
Unigene3024_All	8.65464	7.39232	-8.74147	-1.8711	Eucalyptus grandis DNA-binding protein ESCAROLA (LOC104442013), mRNA
Unigene52829_All	5.61554	5.96373	4.87652	6.64295	Eucalyptus grandis 17.9 kDa class II heat shock protein-like (LOC104431171), mRNA
Unigene38543_All	5.36619	5.92048	5.21741	7.12043	Eucalyptus grandis 17.9 kDa class II heat shock protein-like (LOC104431171), mRNA
Unigene9974_All	5.61302	6.03294	5.6626	7.25821	Eucalyptus grandis 17.9 kDa class II heat shock protein-like (LOC104437870), mRNA
Unigene35523_All	5.86155	6.23504	5.77449	7.41491	Eucalyptus grandis 17.9 kDa class II heat shock protein-like (LOC104437870), mRNA
Unigene12583_All	5.0019	5.27931	9.15482	11.4268	Eucalyptus grandis 17.9 kDa class II heat shock protein-like (LOC104437870), mRNA
CL13663.Contig1_All	4.558	2.4859	-8.11894	-2.4185	Eucalyptus grandis acid phosphatase 1-like (LOC104422953), mRNA
CL5027.Contig1_All	1.87299	2.08884	1.07807	2.18484	Eucalyptus grandis bax inhibitor 1 (LOC104443632), mRNA
CL5027.Contig12_All	2.50593	2.91395	1.92194	2.71097	Eucalyptus grandis bax inhibitor 1 (LOC104443632), mRNA
CL9633.Contig2_All	4.77007	3.96083	5.34873	4.50779	Eucalyptus grandis bax inhibitor 1 (LOC104443632), mRNA
CL9633.Contig1_All	5.05232	6.0918	5.10339	4.54471	Eucalyptus grandis bax inhibitor 1 (LOC104443632), mRNA
CL5027.Contig10_All	6.40939	7.90087	5.22882	5.78472	Eucalyptus grandis bax inhibitor 1 (LOC104443632), mRNA
CL1028.Contig12_All	2.40226	1.21475	1.74141	3.24168	Eucalyptus grandis chaperone protein ClpB1 (LOC104426006), mRNA
CL1028.Contig2_All	6.72469	6.27023	10.043	11.4247	Eucalyptus grandis chaperone protein ClpB1 (LOC104426006), mRNA
CL16171.Contig1_All	-2.07039	-1.43039	-1.86377	-2.66724	Eucalyptus grandis dirigent protein 22-like (LOC104446141), mRNA
CL325.Contig3_All	1.82068	2.5943	3.71763	5.90564	Eucalyptus grandis galactinol synthase 2 (LOC104426838), mRNA
Unigene7229_All	6.12847	5.52356	5.1964	6.48266	Eucalyptus grandis heat shock protein 90-1-like (LOC104443842), mRNA
CL11115.Contig2_All	2.00581	1.68966	-5.97728	-5.97728	Eucalyptus grandis molybdate transporter 2 (LOC104423145), mRNA
CL10516.Contig6_All	4.78427	3.72489	-3.09939	-2.29837	Eucalyptus grandis proliferating cell nuclear antigen (LOC104422418), mRNA
CL20021.Contig2_All	-1.33593	-1.64909	-1.44746	-1.38333	Eucalyptus grandis protein CUP-SHAPED COTYLEDON 2 (LOC104451522), mRNA
CL3001.Contig6_All	-1.3607	-2.72247	-1.45286	-1.18682	Eucalyptus grandis receptor-like protein kinase HAIKU2 (LOC104448059), mRNA
CL4090.Contig1_All	1.15361	1.83208	-3.1505	-1.01133	Eucalyptus grandis scopoletin glucosyltransferase-like (LOC104418698), mRNA
CL15031.Contig1_All	-4.1057	-2.53379	2.13216	1.92982	Eucalyptus grandis uncharacterized LOC104421976 (LOC104421976), ncRNA
CL8020.Contig1_All	-6.16993	-6.16993	-1.76081	-2.82382	Eucalyptus grandis zinc finger protein CONSTANS-LIKE 16 (LOC104453797), mRNA
CL3874.Contig2_All	4.69016	5.62329	-9.64566	-1.25764	extensin-2 [Amborella trichopoda]
CL9400.Contig4_All	6.13636	6.7823	4.99411	6.83314	F-box protein At1g61340-like [Elaeis guineensis] >gi|308051817|gb|ADO00336.1| F-box protein [Elaeis guineensis]
CL9400.Contig5_All	6.11235	6.79484	5.52356	7.15572	F-box protein At1g61340-like [Phoenix dactylifera]
CL9400.Contig1_All	8.06609	8.67948	5.53589	6.78996	F-box protein SKIP27 [Musa acuminata subsp. malaccensis]
CL9400.Contig3_All	9.01402	9.03617	6.88593	7.97684	F-box protein SKIP27 [Musa acuminata subsp. malaccensis]
CL9400.Contig6_All	4.40157	4.57191	9.85798	10.0014	F-box protein SKIP27 [Musa acuminata subsp. malaccensis]
CL55.Contig2_All	-1.13927	-2.27548	2.57154	-3.46949	FAD-dependent urate hydroxylase [Ricinus communis] >gi|223530427|gb|EEF32314.1| monoxygenase, [Ricinus communis]
CL11527.Contig3_All	-2.10265	-2.24431	-3.1565	-3.04103	far upstream element-binding protein 1-like [Elaeis guineensis]
CL13815.Contig4_All	3.24393	3.61005	-1.72775	-1.9349	fatty acid 2-hydroxylase 1 [Phoenix dactylifera] >gi|672139579|ref|XP_008793576.1| fatty acid 2-hydroxylase 1 [Phoenix dactylifera]
CL3465.Contig2_All	-7.62205	-7.62205	2.36023	-4.21594	ferric reduction oxidase 2-like [Phoenix dactylifera]
CL3465.Contig1_All	-2.91561	-6.37504	3.16534	-3.80735	ferric reduction oxidase 2-like [Phoenix dactylifera]
CL15306.Contig2_All	2.63578	2.97183	-1.55758	-1.22834	FK506-binding protein 4-like [Nelumbo nucifera]
CL12386.Contig1_All	-5.59991	-5.27798	2.01739	-1.3112	flavonol synthase/flavanone 3-hydroxylase-like [Musa acuminata subsp. malaccensis]
CL8874.Contig4_All	-3.39041	-3.83241	-1.49719	-2.99469	flocculation protein FLO11-like isoform X1 [Phoenix dactylifera]
Unigene59419_All	1.23206	1.26977	-7.72792	-1.8331	Fragaria vesca subsp. vesca cytochrome P450 71A4-like (LOC101312259), mRNA
Unigene4936_All	-3.62326	-3.13422	2.81573	1.81705	Fragaria vesca subsp. vesca pectinesterase-like (LOC101313376), mRNA
CL17728.Contig2_All	1.15449	1.33345	-1.16861	-1.1964	Fragaria vesca subsp. vesca peroxisomal membrane protein PMP22 (LOC101306618), mRNA
CL18822.Contig2_All	-1.26442	-2.31504	-1.41883	-1.18133	Fragaria vesca subsp. vesca uncharacterized LOC101294045 (LOC101294045), mRNA
CL5183.Contig2_All	-5.64386	-5.64386	1.51617	1.29488	GDSL esterase/lipase At3g48460-like [Elaeis guineensis]
CL5671.Contig5_All	3.57862	2.4245	-4.98706	-1.1945	GDSL esterase/lipase At4g10955-like [Musa acuminata subsp. malaccensis]
CL4457.Contig2_All	-2.7109	-3.05983	1.43594	-1.82265	GDSL esterase/lipase At5g33370-like [Musa acuminata subsp. malaccensis]
CL9424.Contig2_All	6.58721	4.1375	-4.90689	-2.19068	geraniol 8-hydroxylase-like [Elaeis guineensis]
CL9424.Contig1_All	9.34577	6.86625	-6.00749	-1.61518	geraniol 8-hydroxylase-like [Elaeis guineensis]
CL10084.Contig2_All	-2.76939	-2.74339	-1.82405	-2.94667	gibberellin 20 oxidase 2-like [Elaeis guineensis]
CL1974.Contig2_All	-1.4274	-3.63176	-2.63421	-4.04924	gibberellin 3-beta-dioxygenase 1-like [Elaeis guineensis]
CL1974.Contig3_All	-1.09882	-2.61971	-2.35364	-2.10852	gibberellin 3-beta-dioxygenase 1-like [Elaeis guineensis]
CL15152.Contig3_All	3.10852	2.59619	-2.55688	-2.22908	glutathione S-transferase F13 [Nelumbo nucifera]
CL7109.Contig3_All	-1.93885	-1.77209	-1.50387	-1.56513	glutathione S-transferase F9-like [Phoenix dactylifera]
CL3902.Contig4_All	4.70682	4.44208	-1.57885	-3.17991	glutathione S-transferase U17-like [Elaeis guineensis]
CL1001.Contig4_All	2.02578	1.92237	-8.26959	-4.63733	glutathione S-transferase U17-like [Phoenix dactylifera]
CL3902.Contig2_All	1.76722	1.97834	-1.00182	-2.25111	glutathione S-transferase U17-like isoform X1 [Elaeis guineensis]
CL12225.Contig1_All	3.21259	3.56719	-2.39091	-6.09873	glyceraldehyde-3-phosphate dehydrogenase 2, cytosolic (LOC101768835), mRNA
CL1931.Contig4_All	3.53645	3.63497	-1.99398	-2.83051	glyceraldehyde-3-phosphate dehydrogenase 2, cytosolic-like [Musa acuminata subsp. malaccensis]
CL13971.Contig2_All	-2.26756	-1.17198	1.97737	1.44375	Glycine max 50S ribosomal protein L4, chloroplastic (LOC100803701), transcript variant X4, misc_RNA
Unigene9866_All	-2.97491	-3.66527	-1.41407	1.01875	Glycine max expansin-A8-like (LOC100815150), mRNA
CL4457.Contig6_All	-1.76268	-2.28197	1.11233	-1.89852	Glycine max GDSL esterase/lipase LTL1 (LOC100812344), transcript variant X2, mRNA
Unigene3882_All	2.45943	2.05998	-2.48732	-1.88768	Glycine max histone H4 (LOC100805597), mRNA
CL19470.Contig4_All	8.77149	8.58496	6.72792	7.17991	Glycine max protein DJ-1 homolog B-like (LOC100807226), mRNA
CL18441.Contig2_All	-1.10813	-2.96569	-2.01745	-3.66876	Glycine max translocase of chloroplast 159, chloroplastic-like (LOC100807107), mRNA
Unigene22117_All	1.58599	1.91244	-1.02674	-3.67182	Glycine max uncharacterized LOC100797817 (LOC100797817), mRNA
CL9854.Contig1_All	10.0755	9.68124	-11.6724	1.16007	glycine-rich cell wall structural protein-like [Phoenix dactylifera]
CL5104.Contig3_All	-1.05706	-1.67773	-3.81669	-2.46877	glycine-rich cell wall structural protein-like isoform X3 [Cicer arietinum]
CL5104.Contig1_All	-1.77761	-2.33175	-3.24699	-2.36767	glycine-rich cell wall structural protein-like isoform X3 [Cicer arietinum]
CL470.Contig4_All	9.61471	9.36632	-2.85875	-2.90175	Gossypium raimondii alcohol dehydrogenase class-P-like (LOC105797078), mRNA
CL13091.Contig2_All	-1.67426	-1.16529	-2.5986	2.89009	Gossypium raimondii endoglucanase 17 (LOC105802999), mRNA
CL10071.Contig1_All	-2.23954	-2.88155	-1.15687	-1.70811	Gossypium raimondii filament-like plant protein 4 (LOC105768945), transcript variant X4, mRNA
CL3876.Contig3_All	-2.84075	-3.52356	1.16373	1.90689	Gossypium raimondii gibberellin-regulated protein 13-like (LOC105788329), mRNA
CL13783.Contig1_All	-2.71621	-3.52356	-1.27753	-2.81943	Gossypium raimondii pentatricopeptide repeat-containing protein At4g32450, mitochondrial-like (LOC105779210), transcript variant X10, mRNA
Unigene35348_All	9.43045	9.60733	9.15482	9.07682	Gossypium raimondii peptidyl-prolyl cis-trans isomerase FKBP62-like (LOC105790644), mRNA
Unigene10601_All	3.56071	4.3505	2.40445	2.2147	heat shock 70 kDa protein 15-like (LOC101770649), transcript variant X2, misc_RNA
CL6966.Contig1_All	-5	-5	2.39834	3.2671	heat shock 70 kDa protein 8 [Elaeis guineensis]
CL6966.Contig4_All	5.45943	5.62449	7.26115	5.67243	heat shock 70 kDa protein 8 [Elaeis guineensis]
CL19872.Contig2_All	3.88807	3.56817	-5	-1.97838	histone H3-like centromeric protein CSE4 (LOC101759142), mRNA
CL3511.Contig3_All	-2.22607	-2.5523	-1.45724	-1.83796	inactive protein RESTRICTED TEV MOVEMENT 2-like [Elaeis guineensis]
CL3511.Contig6_All	-2.074	-2.16206	-1.58348	-1.5826	inactive protein RESTRICTED TEV MOVEMENT 2-like [Elaeis guineensis]
CL3511.Contig1_All	-2.08713	-1.93289	-1.54171	-1.50564	inactive protein RESTRICTED TEV MOVEMENT 2-like [Elaeis guineensis]
CL1466.Contig3_All	-2.96111	-1.93074	-1.7268	-1.44525	inactive protein RESTRICTED TEV MOVEMENT 2-like [Elaeis guineensis]
CL1466.Contig6_All	-2.21435	-1.47652	-2.53605	-2.53605	inactive protein RESTRICTED TEV MOVEMENT 2-like [Phoenix dactylifera]
CL2014.Contig5_All	-3.83872	-2.11289	-2.25298	-1.48745	inactive protein RESTRICTED TEV MOVEMENT 2-like [Phoenix dactylifera]
CL3198.Contig4_All	3.82286	3.43945	-1.78894	1.25483	isoflavone 2'-hydroxylase-like [Elaeis guineensis]
CL470.Contig3_All	2.94409	2.37633	-2.66558	-1.46036	Jatropha curcas alcohol dehydrogenase 1 (LOC105629160), mRNA
CL470.Contig1_All	2.83627	2.07043	-2.7611	-1.30742	Jatropha curcas alcohol dehydrogenase 1 (LOC105629160), mRNA
CL2914.Contig7_All	-4.78612	-2.94177	2.22137	2.45031	Jatropha curcas formin-like protein 14 (LOC105636412), mRNA
CL8767.Contig4_All	-1.07582	-1.10729	-1.2367	-2.2367	Jatropha curcas serine/arginine-rich SC35-like splicing factor SCL30 (LOC105647605), mRNA
CL2680.Contig11_All	3.53827	2.83595	1.86817	3.6541	LOW QUALITY PROTEIN: protein disulfide-isomerase DDB_G0275025 [Phoenix dactylifera]
CL4326.Contig4_All	5.24704	4.38109	4.9542	5.39785	LOW QUALITY PROTEIN: BAG family molecular chaperone regulator 6-like [Elaeis guineensis]
CL4326.Contig2_All	4.60061	4.46827	4.39135	5.72023	LOW QUALITY PROTEIN: BAG family molecular chaperone regulator 6-like [Elaeis guineensis]
CL3719.Contig5_All	4.94789	5.2084	5.89164	5.49168	LOW QUALITY PROTEIN: E3 ubiquitin-protein ligase RNF126-like [Elaeis guineensis]
CL8289.Contig2_All	3.53605	2.48543	-4.1952	-1.40671	LOW QUALITY PROTEIN: kinesin-like protein KIF18B [Elaeis guineensis]
CL8289.Contig1_All	2.7761	1.39232	-4.26534	-1.17137	LOW QUALITY PROTEIN: kinesin-like protein KIF18B [Elaeis guineensis]
CL5614.Contig1_All	2.37011	1.83432	-3.05764	-1.42638	LOW QUALITY PROTEIN: probable protein phosphatase 2C 32 [Elaeis guineensis]
CL432.Contig1_All	-1.66655	-1.54584	-1.2736	1.31841	LOW QUALITY PROTEIN: protein FAF-like, chloroplastic [Phoenix dactylifera]
CL4486.Contig6_All	-1.04333	-2.31342	-2.09954	-2	LOW QUALITY PROTEIN: ubiquitin carboxyl-terminal hydrolase 2-like [Phoenix dactylifera]
CL4778.Contig2_All	-1.28011	-1.66824	-1.01197	-2.69647	LOW QUALITY PROTEIN: uncharacterized protein LOC103706184 [Phoenix dactylifera]
CL10839.Contig2_All	-1.41504	-2.88136	-1.51245	-3.42999	LRR receptor-like serine/threonine-protein kinase GSO1 [Musa acuminata subsp. malaccensis]
CL20207.Contig4_All	1.72792	2.84828	5.02791	6.07146	luminal-binding protein 3 (LOC101775309), mRNA
CL11805.Contig2_All	-2.17278	-1.71335	-1.17875	-1.29866	malonyl-coenzyme A:anthocyanin 3-O-glucoside-6''-O-malonyltransferase-like [Phoenix dactylifera]
CL13616.Contig1_All	5.23757	5.82961	7.86286	9.44634	Malus x domestica 17.3 kDa class II heat shock protein-like (LOC103425498), mRNA
CL1028.Contig7_All	9.37721	11.6479	4.40939	5.23362	Malus x domestica chaperone protein ClpB1 (LOC103455415), mRNA
CL1028.Contig4_All	5.36757	6.20061	7.68331	10.1636	Malus x domestica chaperone protein ClpB1 (LOC103455415), mRNA
CL1028.Contig10_All	6.22119	5.79351	9.50184	10.4491	Malus x domestica chaperone protein ClpB1 (LOC103455415), mRNA
CL1028.Contig11_All	9.70563	11.3009	8.71425	10.6662	Malus x domestica chaperone protein ClpB1 (LOC103455415), mRNA
CL16654.Contig1_All	1.9419	2.1501	-5.78485	-2.12189	Malus x domestica cycloartenol-C-24-methyltransferase (LOC103438422), mRNA
CL6524.Contig8_All	4.53019	2.53312	-5.5931	-4.0598	Malus x domestica probable pectinesterase/pectinesterase inhibitor 12 (LOC103406978), mRNA
CL3492.Contig4_All	2.73929	3.37223	-4.22191	-3.80008	monothiol glutaredoxin-S9-like [Elaeis guineensis]
CL3492.Contig1_All	3.75489	4.11548	-3.99639	-4.55278	monothiol glutaredoxin-S9-like [Phoenix dactylifera]
CL3492.Contig5_All	3.16382	3.36688	-4.17163	-2.46883	monothiol glutaredoxin-S9-like [Phoenix dactylifera]
CL8874.Contig3_All	-3.47805	-2.92785	-1.97106	-3.56278	mucin-2-like isoform X2 [Phoenix dactylifera]
CL8874.Contig5_All	-3.05399	-2.66985	-2.02791	-3.07371	mucin-2-like isoform X2 [Phoenix dactylifera]
CL2426.Contig5_All	3.43238	3.73234	1.9464	2.79401	multiprotein-bridging factor 1c [Elaeis guineensis]
CL2426.Contig6_All	3.57353	2.19502	1.95146	3.25136	multiprotein-bridging factor 1c [Elaeis guineensis]
CL2426.Contig4_All	3.15753	3.26272	2.10889	3.26985	multiprotein-bridging factor 1c [Elaeis guineensis]
CL14603.Contig2_All	-1.28255	-3.81307	-1.20163	-2.61667	Musa acuminata subsp. malaccensis leucine-rich repeat-containing protein DDB_G0290503 (LOC103969002), transcript variant X2, mRNA
CL6273.Contig2_All	-1.64487	-2.27809	-6.35755	-3.45066	Musa acuminata subsp. malaccensis wall-associated receptor kinase-like 16 (LOC103987878), mRNA
CL6273.Contig1_All	-2.0971	-2.06103	-7.14466	-3.3373	Musa acuminata subsp. malaccensis wall-associated receptor kinase-like 16 (LOC103987878), mRNA
CL428.Contig3_All	-4.70919	-2.96518	1.41374	2.16596	Musa acuminata subsp. malaccensis 1-aminocyclopropane-1-carboxylate oxidase-like (LOC103968395), mRNA
CL428.Contig9_All	-3.67026	-3.38565	2.16607	1.24907	Musa acuminata subsp. malaccensis 1-aminocyclopropane-1-carboxylate oxidase-like (LOC103974594), mRNA
CL3321.Contig3_All	5.37375	5.90574	5.6827	7.25228	Musa acuminata subsp. malaccensis 18.1 kDa class I heat shock protein-like (LOC103991938), mRNA
CL2590.Contig2_All	-2.26702	-1.07577	1.5281	1.0639	Musa acuminata subsp. malaccensis 50S ribosomal protein L13, chloroplastic (LOC103996542), mRNA
Unigene3065_All	-4.25604	-2.62045	1.80942	1.07418	Musa acuminata subsp. malaccensis amino acid permease 4-like (LOC103977079), transcript variant X2, mRNA
CL11860.Contig1_All	1.02797	-1.13443	-3.48174	-2.77813	Musa acuminata subsp. malaccensis ATP-dependent helicase rhp16 (LOC103997653), transcript variant X2, mRNA
CL1842.Contig2_All	-2.46222	-2.73141	-1.24774	-1.75083	Musa acuminata subsp. malaccensis B3 domain-containing protein Os11g0156000-like (LOC103971216), mRNA
CL17559.Contig1_All	-4.41296	-2.50354	-1.08523	-2.88077	Musa acuminata subsp. malaccensis BAHD acyltransferase DCR-like (LOC103968961), mRNA
CL5097.Contig2_All	-1.61382	-1.82532	1.24162	-1.88514	Musa acuminata subsp. malaccensis beta-amylase 3, chloroplastic-like (LOC103981958), mRNA
CL2428.Contig2_All	-2.06735	-3.0908	-1.63559	-1.91938	Musa acuminata subsp. malaccensis beta-D-xylosidase 4-like (LOC103985427), mRNA
Unigene12611_All	3.03747	2.32193	-3.99525	-1.423	Musa acuminata subsp. malaccensis beta-glucosidase 24-like (LOC103992381), transcript variant X2, mRNA
CL1912.Contig5_All	-6.20945	-2.94197	2.18905	1.16028	Musa acuminata subsp. malaccensis carbonic anhydrase, chloroplastic-like (LOC103981468), transcript variant X3, mRNA
CL10204.Contig4_All	3.34147	2.47131	-1.19869	-2.57225	Musa acuminata subsp. malaccensis CAS1 domain-containing protein 1-like (LOC103993318), mRNA
CL14598.Contig4_All	3.40775	2.71823	-2.1177	-1.7672	Musa acuminata subsp. malaccensis cationic amino acid transporter 5-like (LOC103991623), mRNA
CL14598.Contig3_All	3.37851	2.9855	-2.25418	-1.32193	Musa acuminata subsp. malaccensis cationic amino acid transporter 5-like (LOC103991623), mRNA
CL10016.Contig2_All	1.95346	3.52853	-1.84638	-4.38827	Musa acuminata subsp. malaccensis cationic peroxidase 1-like (LOC103999747), mRNA
CL609.Contig9_All	2.74339	2.6349	-4.63995	-1.85317	Musa acuminata subsp. malaccensis cationic peroxidase SPC4-like (LOC103977073), mRNA
CL1586.Contig3_All	4.85175	4.39232	5.32707	7.06455	Musa acuminata subsp. malaccensis chaperonin CPN60-2, mitochondrial-like (LOC103988783), mRNA
CL169.Contig3_All	-1.68666	-1.93678	1.12928	-1.83007	Musa acuminata subsp. malaccensis cytochrome P450 86B1-like (LOC103982645), mRNA
CL10271.Contig1_All	-2.4341	-1.90122	-3.6865	-2.43857	Musa acuminata subsp. malaccensis diacylglycerol kinase 2-like (LOC103976566), mRNA
Unigene22092_All	-1.40642	-5.3837	-1.98729	-3.29662	Musa acuminata subsp. malaccensis DNA repair protein UVH3 (LOC104000066), transcript variant X4, mRNA
CL14864.Contig1_All	-2.36061	-1.51173	1.39188	1.05853	Musa acuminata subsp. malaccensis DNA-damage-repair/toleration protein DRT100-like (LOC103980344), mRNA
CL16305.Contig2_All	4.24101	3.27625	4.38082	3.32193	Musa acuminata subsp. malaccensis dnaJ protein homolog (LOC103990939), transcript variant X2, mRNA
CL3612.Contig5_All	7.70563	5.48382	-9.18239	-1.21661	Musa acuminata subsp. malaccensis dof zinc finger protein DOF3.7-like (LOC103993993), mRNA
CL7567.Contig2_All	1.88805	1.13988	-3.23732	-1.56382	Musa acuminata subsp. malaccensis EPIDERMAL PATTERNING FACTOR-like protein 4 (LOC103992839), mRNA
CL13097.Contig2_All	3.13906	3.4842	-8.5812	-8.5812	Musa acuminata subsp. malaccensis ethylene-responsive transcription factor ERF071-like (LOC103971565), transcript variant X2, mRNA
CL21.Contig4_All	-1.6911	-3.45663	-2.59585	-7.05528	Musa acuminata subsp. malaccensis expansin-A2 (LOC103974613), mRNA
CL16230.Contig1_All	-1.07293	-2.21901	-1.5502	-1.60266	Musa acuminata subsp. malaccensis formin-like protein 6 (LOC103978179), mRNA
CL20533.Contig1_All	4.41552	4.16577	-1.89571	1.61325	Musa acuminata subsp. malaccensis GDSL esterase/lipase At5g45670-like (LOC103978390), mRNA
CL13135.Contig1_All	-2.00802	-3.1235	-1.49476	-3.21004	Musa acuminata subsp. malaccensis glutamate receptor 3.4-like (LOC103997665), mRNA
CL1844.Contig5_All	2.81967	3.34056	1.28214	1.58276	Musa acuminata subsp. malaccensis heat stress transcription factor B-2c-like (LOC103983237), mRNA
CL1844.Contig2_All	1.56069	2.07797	2.27025	2.96707	Musa acuminata subsp. malaccensis heat stress transcription factor B-2c-like (LOC103983237), mRNA
CL1844.Contig6_All	2.21917	2.84392	2.92209	3.95864	Musa acuminata subsp. malaccensis heat stress transcription factor B-2c-like (LOC103983237), mRNA
CL1844.Contig1_All	2.11425	2.88445	3.04439	4.53138	Musa acuminata subsp. malaccensis heat stress transcription factor B-2c-like (LOC103983237), mRNA
Unigene7762_All	2.08437	2.04002	-2.9733	-1.20806	Musa acuminata subsp. malaccensis histone H4 (LOC103976889), mRNA
CL1733.Contig7_All	1.59188	1.79927	1.11678	1.8639	Musa acuminata subsp. malaccensis hsp70-binding protein 1-like (LOC103968975), mRNA
CL1733.Contig3_All	10.8533	11.7834	2.93074	4.48382	Musa acuminata subsp. malaccensis hsp70-binding protein 1-like (LOC103968975), mRNA
CL1733.Contig5_All	5.23914	6.65491	6	6.14975	Musa acuminata subsp. malaccensis hsp70-binding protein 1-like (LOC103968975), mRNA
CL1733.Contig6_All	3.28054	4.41947	6.26679	6.39232	Musa acuminata subsp. malaccensis hsp70-binding protein 1-like (LOC103968975), mRNA
CL11785.Contig2_All	4	2.848	-5.25424	-1.64281	Musa acuminata subsp. malaccensis kinesin heavy chain-like (LOC103992623), mRNA
CL17435.Contig2_All	-1.60101	-3.14775	-1.43712	-1.57462	Musa acuminata subsp. malaccensis laccase-17-like (LOC103995454), mRNA
CL8130.Contig2_All	-2.10334	-3.02008	-1.69515	-1.5025	Musa acuminata subsp. malaccensis leucine-rich repeat receptor-like serine/threonine-protein kinase BAM3 (LOC103978486), transcript variant X2, mRNA
CL8130.Contig1_All	-2.50549	-2.91418	-1.78778	-1.20584	Musa acuminata subsp. malaccensis leucine-rich repeat receptor-like serine/threonine-protein kinase BAM3 (LOC103978486), transcript variant X2, mRNA
CL6402.Contig1_All	-1.238	-3.06673	-1.90949	-2.21205	Musa acuminata subsp. malaccensis MATH domain-containing protein At5g43560-like (LOC103975706), transcript variant X1, mRNA
CL10360.Contig1_All	1.1426	1.05514	-1.7545	-1.31886	Musa acuminata subsp. malaccensis patatin-like protein 6 (LOC103983145), mRNA
CL11632.Contig4_All	-1.12956	1.0554	-2.7992	-5.04712	Musa acuminata subsp. malaccensis pathogenesis-related protein PR-4-like (LOC103986656), mRNA
CL8277.Contig5_All	-2.21434	-2.73203	-2.07151	-3.65647	Musa acuminata subsp. malaccensis pectinesterase-like (LOC103971563), mRNA
CL15456.Contig1_All	-2.92838	-1.35099	1.0688	1.15499	Musa acuminata subsp. malaccensis pentatricopeptide repeat-containing protein At2g31400, chloroplastic (LOC103969797), mRNA
CL7110.Contig3_All	-1.20611	-1.60747	1.82087	1.14963	Musa acuminata subsp. malaccensis pentatricopeptide repeat-containing protein At4g16390, chloroplastic (LOC103992928), mRNA
CL13031.Contig5_All	8.54689	8.40088	-8.91289	-8.91289	Musa acuminata subsp. malaccensis peroxidase 4 {ECO:0000250|UniProtKB:Q42578}-like (LOC103992527), mRNA
CL13031.Contig4_All	3.62059	3.3978	-4.66928	-3.66928	Musa acuminata subsp. malaccensis peroxidase 4 {ECO:0000250|UniProtKB:Q42578}-like (LOC103992527), mRNA
CL8399.Contig1_All	5.20945	5.08746	-1.79027	-1.41107	Musa acuminata subsp. malaccensis phosphoglucomutase, chloroplastic (LOC103994987), mRNA
CL16641.Contig2_All	6.04439	5.75489	-3.31711	-1.22965	Musa acuminata subsp. malaccensis probable boron transporter 2 (LOC103978917), mRNA
Unigene17371_All	2.5457	2.01205	-6.7779	-2.50423	Musa acuminata subsp. malaccensis probable histone H2A.3 (LOC103982869), mRNA
CL6902.Contig2_All	3.70044	2.20163	-8.40514	-2.19569	Musa acuminata subsp. malaccensis probable indole-3-acetic acid-amido synthetase GH3.1 (LOC103983754), mRNA
Unigene8701_All	-1.65992	-2.36518	-6.10434	-3.96683	Musa acuminata subsp. malaccensis probable LRR receptor-like serine/threonine-protein kinase At1g34110 (LOC103975430), mRNA
CL10755.Contig3_All	-1.85221	-2.5517	-1.41308	-6.35168	Musa acuminata subsp. malaccensis probable mitochondrial chaperone bcs1 (LOC103984669), mRNA
Unigene2907_All	-2.60145	-1.57679	1.51921	-1.28317	Musa acuminata subsp. malaccensis probable pectate lyase 8 (LOC103970213), mRNA
CL6524.Contig3_All	3.99823	1.42561	-8.55813	-5.64386	Musa acuminata subsp. malaccensis probable pectinesterase/pectinesterase inhibitor 12 (LOC103977425), mRNA
CL18927.Contig1_All	-2.40954	-3.42214	-2.27901	-3.55203	Musa acuminata subsp. malaccensis probable RNA-dependent RNA polymerase SHL2 (LOC103976045), mRNA
CL18927.Contig2_All	-1.89616	-3.32912	-2.35933	-3.08179	Musa acuminata subsp. malaccensis probable RNA-dependent RNA polymerase SHL2 (LOC103976045), mRNA
Unigene2729_All	2.43105	1.65208	-6.42387	-1.09167	Musa acuminata subsp. malaccensis probably inactive leucine-rich repeat receptor-like protein kinase IMK2 (LOC103972240), mRNA
CL11614.Contig5_All	3.7321	3.08746	-11.2568	-1.01959	Musa acuminata subsp. malaccensis protein G1-like1 (LOC103971791), mRNA
CL9512.Contig1_All	-1.07195	-1.02676	1.55196	-1.19855	Musa acuminata subsp. malaccensis protein NRT1/ PTR FAMILY 8.1-like (LOC103988425), mRNA
Unigene29444_All	1.54226	1.57289	-1.35765	-2.41086	Musa acuminata subsp. malaccensis protein trichome birefringence-like 23 (LOC103984124), mRNA
CL5756.Contig3_All	1.26188	1.00862	-6.39232	-2.39232	Musa acuminata subsp. malaccensis protein trichome birefringence-like 26 (LOC103999682), mRNA
CL3756.Contig2_All	1.43325	1.1205	-4.66641	-2.66641	Musa acuminata subsp. malaccensis pyruvate decarboxylase 2 (LOC103984175), mRNA
CL8778.Contig5_All	1.20309	-1.92376	-1.76081	-1	Musa acuminata subsp. malaccensis replication protein A 70 kDa DNA-binding subunit A-like (LOC103996901), mRNA
CL6452.Contig3_All	6.58996	7.27612	6.39993	6.25004	Musa acuminata subsp. malaccensis ruBisCO large subunit-binding protein subunit alpha (LOC103972096), mRNA
CL8508.Contig2_All	-4.59694	-1.70941	4.006	2.97575	Musa acuminata subsp. malaccensis transcription factor MYB39-like (LOC103989392), mRNA
Unigene5347_All	-3.24187	-2.10785	1.40283	-1.23435	Musa acuminata subsp. malaccensis uncharacterized LOC103968505 (LOC103968505), mRNA
CL4858.Contig1_All	-2.21518	-2.08686	2.2114	1.56289	Musa acuminata subsp. malaccensis uncharacterized LOC103971104 (LOC103971104), mRNA
CL12833.Contig2_All	5.60979	5.83394	2.47558	2.93321	Musa acuminata subsp. malaccensis uncharacterized LOC103971821 (LOC103971821), mRNA
CL16574.Contig2_All	2.45691	1.48444	-2.68121	-1.189	Musa acuminata subsp. malaccensis uncharacterized LOC103976513 (LOC103976513), mRNA
CL4846.Contig2_All	-3.20398	-1.83344	2.01119	1.03072	Musa acuminata subsp. malaccensis uncharacterized LOC103978816 (LOC103978816), mRNA
CL4846.Contig1_All	-3.36134	-1.88785	2.15384	1.29151	Musa acuminata subsp. malaccensis uncharacterized LOC103978816 (LOC103978816), mRNA
CL19986.Contig1_All	-1.12155	-1.68688	-1.53703	-2.05971	Musa acuminata subsp. malaccensis uncharacterized LOC103984163 (LOC103984163), transcript variant X4, mRNA
CL9284.Contig3_All	-1.09445	-3.50473	-2.7087	-4.07435	Musa acuminata subsp. malaccensis uncharacterized LOC103984413 (LOC103984413), mRNA
Unigene328_All	-4.87945	-5.59566	-1.63046	-3.21359	Musa acuminata subsp. malaccensis uncharacterized LOC103986811 (LOC103986811), mRNA
CL6081.Contig6_All	-2.14058	-3.25123	-1.66025	-1.97575	Musa acuminata subsp. malaccensis uncharacterized LOC103987147 (LOC103987147), mRNA
CL3855.Contig2_All	1.88169	1.37137	-1.18919	-1.55856	Musa acuminata subsp. malaccensis uncharacterized LOC103989654 (LOC103989654), mRNA
CL1194.Contig2_All	7.26209	6.15482	-4.34577	-2.07276	Musa acuminata subsp. malaccensis uncharacterized LOC103990157 (LOC103990157), mRNA
Unigene7549_All	-3.07039	-3.51785	-1.02018	-2.19265	Musa acuminata subsp. malaccensis uncharacterized LOC103993884 (LOC103993884), mRNA
CL2265.Contig4_All	-1.26096	-5.53398	-1.88149	-3.5771	Musa acuminata subsp. malaccensis uncharacterized LOC103997617 (LOC103997617), transcript variant X2, mRNA
CL6713.Contig3_All	4.58893	4.90644	1.61599	2.14177	Musa acuminata subsp. malaccensis WD repeat-containing protein LWD1-like (LOC103987586), mRNA
CL14119.Contig2_All	6.76578	6.14048	-7.85798	-3.77052	Musa acuminata subsp. malaccensis WUSCHEL-related homeobox 11-like (LOC104000598), mRNA
CL2702.Contig4_All	-1.11049	-2.74334	-1.25054	-1.46467	myosin-11-like [Phoenix dactylifera]
CL4877.Contig5_All	2.24207	3.98956	3.11476	3.38971	NAC domain-containing protein 68-like (LOC101759759), mRNA
CL4877.Contig1_All	2.35716	3.51171	3.34016	3.66895	NAC domain-containing protein 68-like (LOC101759759), mRNA
CL6452.Contig6_All	4.80735	6.16993	6.34746	7.44413	Nelumbo nucifera actin-related protein 9 (LOC104610054), transcript variant X1, mRNA
Unigene16000_All	2.35267	1.91427	1.50055	-1.63461	Nelumbo nucifera CBL-interacting protein kinase 18 (LOC104594533), transcript variant X3, mRNA
Unigene45_All	2.62476	2.30467	-1.2823	-1.15694	Nelumbo nucifera CBL-interacting serine/threonine-protein kinase 23-like (LOC104610244), transcript variant X3, mRNA
CL20344.Contig3_All	3.15146	2.39314	-1	-1.05107	Nelumbo nucifera CBL-interacting serine/threonine-protein kinase 23-like (LOC104610244), transcript variant X3, mRNA
CL9742.Contig1_All	-5.08746	-5.08746	-4.27448	-1.76203	Nelumbo nucifera flowering time control protein FPA (LOC104598258), transcript variant X3, mRNA
Unigene15995_All	-2.06301	-2.54844	-2.28293	-2.8679	Nelumbo nucifera lysosomal beta glucosidase-like (LOC104604111), mRNA
CL12270.Contig1_All	5.30743	5.24793	-4.26232	1.06988	Nelumbo nucifera NAC transcription factor 29-like (LOC104597939), mRNA
CL609.Contig5_All	7.08108	7.20555	-7.49426	-3.81618	Nelumbo nucifera peroxidase 12-like (LOC104605488), mRNA
CL12071.Contig6_All	-3.39063	-2.00785	1.99343	1.26561	Nelumbo nucifera peroxisomal (S)-2-hydroxy-acid oxidase (LOC104610780), transcript variant X1, mRNA
CL9175.Contig1_All	-1.95693	-7.04439	-2.19046	-2.68523	Nelumbo nucifera potassium transporter 2-like (LOC104593790), transcript variant X5, mRNA
CL16663.Contig2_All	-1.07496	-2.59229	-1.98336	-3.19696	Nelumbo nucifera probable LRR receptor-like serine/threonine-protein kinase At3g47570 (LOC104596886), mRNA
CL13249.Contig1_All	-2.45172	-1.64162	1.72952	1.03548	Nelumbo nucifera thylakoid lumenal 15.0 kDa protein 2, chloroplastic-like (LOC104595094), transcript variant X2, mRNA
CL13249.Contig2_All	-2.16853	-1.46616	1.88343	1.32397	Nelumbo nucifera thylakoid lumenal 15.0 kDa protein 2, chloroplastic-like (LOC104595094), transcript variant X2, mRNA
CL5406.Contig9_All	-1.84896	-3.224	-1.16712	-2.70606	Nelumbo nucifera U4/U6.U5 tri-snRNP-associated protein 1 (LOC104596774), transcript variant X6, mRNA
CL19161.Contig2_All	1.13335	1.82252	1.1173	1.47298	Nelumbo nucifera uncharacterized LOC104590234 (LOC104590234), mRNA
CL3505.Contig1_All	-6.35755	-6.35755	-1.24835	-1.48453	Nelumbo nucifera uncharacterized LOC104590432 (LOC104590432), mRNA
CL725.Contig5_All	4.09617	2.42033	-3.2633	-1.56384	Nelumbo nucifera uncharacterized LOC104594007 (LOC104594007), mRNA
CL3857.Contig1_All	1.43045	1.21189	-3.81762	-2.04785	Nelumbo nucifera uncharacterized LOC104598944 (LOC104598944), mRNA
CL14795.Contig3_All	-2.01201	-1.37395	1.34559	1.1636	NHL repeat-containing protein 2 (LOC101776349), transcript variant X2, misc_RNA
CL5333.Contig1_All	4.55134	2.66742	-2.08746	-4.86507	Nicotiana sylvestris ABC transporter F family member 4-like (LOC104225017), mRNA
CL9430.Contig1_All	2.80069	3.01735	-2.68422	-5.74723	Nicotiana sylvestris cationic peroxidase 1-like (LOC104221395), mRNA
CL12117.Contig3_All	-3.76112	-2.76112	1.74637	-4.41954	non-specific lipid-transfer protein 2-like [Elaeis guineensis]
CL3897.Contig5_All	-3.71087	-1.17201	-7.92481	-7.92481	nudix hydrolase 12, mitochondrial-like [Elaeis guineensis]
CL1662.Contig3_All	1.36815	2.33794	-5.28735	-1.76709	O-acyltransferase WSD1-like [Musa acuminata subsp. malaccensis]
CL1662.Contig2_All	1.0087	1.62323	-5.57674	-1.52442	O-acyltransferase WSD1-like [Musa acuminata subsp. malaccensis]
CL15456.Contig2_All	-2.56084	-1.02975	1.24936	1.20282	pentatricopeptide repeat-containing protein At2g31400, chloroplastic [Elaeis guineensis]
CL10256.Contig1_All	-1.20219	-2.63005	-1.6865	-1.77961	pentatricopeptide repeat-containing protein At3g16890, mitochondrial (LOC105040049), mRNA
CL898.Contig32_All	8.76487	9.0607	10.1636	10.5661	peptidyl-prolyl cis-trans isomerase FKBP62-like isoform X1 [Eucalyptus grandis] >gi|629081962|gb|KCW48407.1| hypothetical protein EUGRSUZ_K02110 [Eucalyptus grandis]
CL609.Contig11_All	2.55847	1.81633	-4.42531	-2.83217	peroxidase 15-like (LOC101780248), mRNA
CL13031.Contig3_All	3.46877	3.76818	-6.10852	-6.10852	peroxidase 4-like (LOC101754543), mRNA
CL29.Contig7_All	-1.82517	-1.92246	-2.43886	-1.39082	phospholipase D alpha 1-like [Phoenix dactylifera]
CL5507.Contig7_All	2.7637	2.60045	2.50663	3.60245	plant intracellular Ras-group-related LRR protein 5-like [Elaeis guineensis]
CL5507.Contig9_All	3.41013	3.97429	7.42626	7.43463	plant intracellular Ras-group-related LRR protein 5-like [Elaeis guineensis]
CL8199.Contig3_All	4.30117	4.02554	-6.37069	-2.72683	pleiotropic drug resistance protein 7 (LOC105040240), mRNA
CL8199.Contig4_All	5.20945	4.64386	-3.65313	-1.1479	pleiotropic drug resistance protein 7 (LOC105040240), mRNA
CL119.Contig3_All	-1.66676	-1.28824	-1.11211	-1.76419	poly(A) polymerase type 3 isoform X1 [Phoenix dactylifera]
CL3066.Contig7_All	2.98173	1.38082	-1.65926	-1.43185	polygalacturonase ADPG1-like [Musa acuminata subsp. malaccensis]
CL815.Contig1_All	10.3837	6.42626	-9.42206	-4.29278	polygalacturonase-like [Musa acuminata subsp. malaccensis]
CL13386.Contig2_All	6.58104	5.96227	-4.34267	-3.16943	polyphenol oxidase, chloroplastic-like [Elaeis guineensis]
CL13386.Contig4_All	5.76977	4.93357	-4.61991	-3.07544	polyphenol oxidase, chloroplastic-like [Elaeis guineensis]
CL13386.Contig3_All	3.34873	2.17659	-8.75822	-2.82749	polyphenol oxidase, chloroplastic-like [Elaeis guineensis]
CL12512.Contig3_All	3.76317	3.81203	-6.22882	-2.05889	polyphenol oxidase, chloroplastic-like [Elaeis guineensis]
CL8109.Contig3_All	5.76132	3.98437	-4.3159	-4.12828	polyphenol oxidase, chloroplastic-like [Musa acuminata subsp. malaccensis]
CL12512.Contig4_All	3.0657	2.66572	-4.77199	-1.02558	polyphenol oxidase, chloroplastic-like [Musa acuminata subsp. malaccensis]
CL17007.Contig2_All	2.02794	2.23026	-1.96415	-1.4255	Populus euphratica B-box zinc finger protein 21-like (LOC105128817), mRNA
CL17007.Contig1_All	2.0598	2.33997	-1.72629	-1.10394	Populus euphratica B-box zinc finger protein 21-like (LOC105128817), mRNA
Unigene7939_All	1.18876	-1.9542	-3.24793	-3.83289	Populus euphratica DNA polymerase epsilon catalytic subunit A-like (LOC105140918), mRNA
CL14927.Contig1_All	7.85175	8.10852	-8.36632	-1.92338	Populus euphratica LOB domain-containing protein 25 (LOC105111470), mRNA
Unigene15426_All	-1.41079	-4.42786	-4.0579	-1.99702	Populus euphratica probable LRR receptor-like serine/threonine-protein kinase At4g26540 (LOC105136250), mRNA
CL9692.Contig2_All	1.62894	1.87915	-4.25824	-1.10665	Populus euphratica uncharacterized LOC105138340 (LOC105138340), mRNA
CL1404.Contig2_All	3.09039	1.88349	-6.29678	-3.39556	premnaspirodiene oxygenase-like [Phoenix dactylifera]
CL1123.Contig2_All	3.0944	1.95801	-4.65328	-2.55706	probable 2-oxoglutarate-dependent dioxygenase AOP1 [Nelumbo nucifera]
CL3343.Contig3_All	-1.41052	-1.35163	1.74792	-1.89401	probable aminotransferase TAT2 isoform X2 [Musa acuminata subsp. malaccensis]
CL5.Contig3_All	-1.65597	-3.12126	-1.70804	-3.53201	probable disease resistance RPP8-like protein 2 [Phoenix dactylifera]
CL6299.Contig2_All	2.71484	3.50711	-2.59387	-2.55857	probable F-box protein At1g60180 [Phoenix dactylifera]
CL6299.Contig1_All	3.03622	3.46609	-2.29169	-2.34807	probable F-box protein At1g60180 [Phoenix dactylifera]
CL3718.Contig4_All	6.14802	3.66054	-4.9005	-4.03817	probable glutathione S-transferase GSTF1 [Elaeis guineensis]
CL1852.Contig2_All	5.71923	3.92427	-5.15721	-2.42786	probable glutathione S-transferase GSTF1 [Elaeis guineensis]
CL2306.Contig5_All	2.66718	1.70454	-7.02237	-3.11548	probable inactive 2-oxoglutarate-dependent dioxygenase AOP2 [Elaeis guineensis]
CL2306.Contig7_All	2.60926	2.06435	-5.55459	-1.51019	probable inactive 2-oxoglutarate-dependent dioxygenase AOP2 [Elaeis guineensis]
CL9799.Contig4_All	-2.08989	-2.82685	-1.45457	-1.45457	probable LRR receptor-like serine/threonine-protein kinase At4g08850 [Elaeis guineensis]
CL16.Contig17_All	-2.67094	-1.8314	1.55996	-1.55552	probable plastid-lipid-associated protein 7, chloroplastic isoform X1 [Elaeis guineensis]
CL16.Contig15_All	-3.7291	-1.63796	3.54432	3.18322	probable plastid-lipid-associated protein 7, chloroplastic isoform X1 [Elaeis guineensis]
CL16.Contig12_All	-4.26053	-4.52356	7.69349	7.60733	probable plastid-lipid-associated protein 7, chloroplastic isoform X2 [Phoenix dactylifera]
CL120.Contig2_All	-1.00325	-1.20928	-1.99064	-2.19041	probable xyloglucan endotransglucosylase/hydrolase protein 32 [Musa acuminata subsp. malaccensis]
CL10516.Contig1_All	3.01502	2.0847	-4.65128	-2.26563	proliferating cell nuclear antigen (LOC101771789), mRNA
CL5771.Contig2_All	4.01123	4.2211	-4.20729	-4.51923	proline-rich receptor-like protein kinase PERK1, partial [Phoenix dactylifera]
CL11384.Contig3_All	-2.43758	-2.15948	-1.89151	-1.98711	protein ASPARTIC PROTEASE IN GUARD CELL 1-like [Elaeis guineensis]
CL11962.Contig1_All	-2.03701	-1.74755	-1.44686	-1.37246	protein ASPARTIC PROTEASE IN GUARD CELL 2 (LOC101766999), mRNA
CL10227.Contig4_All	-1.4804	-2.37117	-2.28504	-3.04081	protein DEK-like [Musa acuminata subsp. malaccensis]
CL7947.Contig1_All	3.81647	2.42084	-5.04656	-2.22945	protein EXORDIUM-like 3 [Elaeis guineensis]
CL10956.Contig2_All	5.07895	5.21723	-1.67948	3.77739	protein FD-like [Phoenix dactylifera]
CL35.Contig2_All	6.20945	6.87036	-2.31578	-1.20503	protein GDAP2 homolog [Phoenix dactylifera]
CL16551.Contig1_All	-1.6994	-2.03148	-1.04783	-2.05868	protein IQ-DOMAIN 14 [Citrus sinensis]
CL4754.Contig1_All	-1.44864	-2.54649	-1.46435	-1.66166	protein IQ-DOMAIN 32 [Elaeis guineensis]
CL4754.Contig2_All	-2.46801	-2.67082	-1.45066	-1.65711	protein IQ-DOMAIN 32 [Elaeis guineensis]
CL8492.Contig2_All	-7.78136	-3.87447	1.93622	1.01937	protein LURP-one-related 8-like (LOC101781424), mRNA
CL7054.Contig2_All	1.79647	1.18606	-2.18614	-1.83996	protein NRT1/ PTR FAMILY 5.10-like [Elaeis guineensis]
CL7054.Contig3_All	1.54268	1.08356	-2.12928	-1.56265	protein NRT1/ PTR FAMILY 5.10-like [Elaeis guineensis]
CL10521.Contig3_All	-2.10345	-1.81222	1.29914	1.13428	protein STAY-GREEN LIKE, chloroplastic-like [Musa acuminata subsp. malaccensis]
CL10521.Contig2_All	-2.42133	-1.27514	2.10184	1.76282	protein STAY-GREEN LIKE, chloroplastic-like [Musa acuminata subsp. malaccensis]
CL14240.Contig2_All	-1.58651	-1.91308	-1.74899	-1.82735	protein TIME FOR COFFEE-like isoform X1 [Phoenix dactylifera]
CL14240.Contig3_All	-1.41338	-1.70583	-1.48954	-1.75489	protein TIME FOR COFFEE-like isoform X1 [Phoenix dactylifera]
CL14101.Contig3_All	3.3505	3.92125	-1.36908	2.18582	protein UPSTREAM OF FLC-like [Musa acuminata subsp. malaccensis]
CL9408.Contig8_All	2.73697	2.49643	-1.09657	-1.09657	protein YLS2-like [Phoenix dactylifera]
CL13416.Contig2_All	2.17239	2.73586	1.11773	-3.22497	protein YLS9 [Musa acuminata subsp. malaccensis]
CL915.Contig3_All	3.95054	2.59904	-4.79828	-6.18785	proteinase inhibitor PSI-1.2 [Eucalyptus grandis] >gi|629104112|gb|KCW69581.1| hypothetical protein EUGRSUZ_F03003 [Eucalyptus grandis]
CL915.Contig1_All	4.24988	3.45478	-4.25888	-3.7857	proteinase inhibitor PSI-1.2 [Eucalyptus grandis] >gi|629104112|gb|KCW69581.1| hypothetical protein EUGRSUZ_F03003 [Eucalyptus grandis]
CL14377.Contig1_All	7.06373	6.51027	-3.46566	1.04289	protodermal factor 1-like [Phoenix dactylifera]
CL8109.Contig6_All	4.80858	3.56478	-4.79402	-5.12876	Prunus mume polyphenol oxidase, chloroplastic-like (LOC103324678), mRNA
CL20557.Contig5_All	1.75599	2.23733	1.36687	1.2026	Prunus mume polyubiquitin-A-like (LOC103324495), mRNA
CL9483.Contig3_All	6.35755	8.35755	3.1304	-5.20945	Prunus mume uncharacterized LOC103332357 (LOC103332357), transcript variant X2, mRNA
Unigene20399_All	-8.44708	-5.86212	-2.33765	-2.11809	Prunus mume WD repeat-containing protein RUP2 (LOC103333227), mRNA
CL7592.Contig1_All	-2.50934	-1.77546	2.04966	1.00487	psbP domain-containing protein 3, chloroplastic isoform X2 [Elaeis guineensis]
CL1916.Contig2_All	-3.09592	-2.09592	1.43884	-1.58599	psbQ-like protein 2, chloroplastic [Elaeis guineensis]
CL1916.Contig7_All	-3.28883	-2.58496	1.07281	-1.26483	psbQ-like protein 2, chloroplastic [Elaeis guineensis]
CL7264.Contig3_All	-7.85953	-2.13161	2.40449	1.60889	purple acid phosphatase 17-like [Elaeis guineensis]
CL2619.Contig9_All	1.82805	2.62098	2.10947	-6.79442	Pyrus x bretschneideri 12-oxophytodienoate reductase 11 (LOC103952516), mRNA
Unigene53374_All	6.49549	6.41441	8.89482	10.3421	Pyrus x bretschneideri 16.9 kDa class I heat shock protein 2-like (LOC103936191), mRNA
CL572.Contig4_All	5.48382	4.8857	4.99069	7.18395	Pyrus x bretschneideri 17.1 kDa class II heat shock protein-like (LOC103952522), mRNA
CL572.Contig2_All	7.17149	6.98157	6.76169	8.38344	Pyrus x bretschneideri 17.1 kDa class II heat shock protein-like (LOC103952522), mRNA
Unigene9973_All	7.31706	7.81526	6.27576	7.0979	Pyrus x bretschneideri 17.3 kDa class II heat shock protein (LOC103938015), mRNA
CL20369.Contig1_All	-2.33821	-1.14271	1.63077	1.09722	Pyrus x bretschneideri 30S ribosomal protein S1, chloroplastic (LOC103961261), mRNA
CL953.Contig3_All	5.99247	5.005	2.55637	3.57527	Pyrus x bretschneideri desumoylating isopeptidase 1-like (LOC103927713), mRNA
CL953.Contig7_All	10.7347	11.4742	7.16993	6.70044	Pyrus x bretschneideri desumoylating isopeptidase 1-like (LOC103927713), mRNA
CL953.Contig2_All	4.88496	5.94841	9.73471	10.7356	Pyrus x bretschneideri desumoylating isopeptidase 1-like (LOC103927713), mRNA
CL14095.Contig1_All	-3.81414	-2.54216	1.49688	1.04142	Pyrus x bretschneideri photosystem I reaction center subunit V, chloroplastic-like (LOC103938417), mRNA
Unigene12279_All	-3.39553	-1.96897	2.54248	1.33985	Pyrus x bretschneideri tropinone reductase homolog At1g07440-like (LOC103964708), mRNA
CL2488.Contig4_All	4.72048	5.05627	5.15987	5.45943	Pyrus x bretschneideri uncharacterized LOC103957076 (LOC103957076), transcript variant X7, misc_RNA
CL3794.Contig3_All	-1.45158	-2.16012	-2.20076	-3.44469	rapid alkalinization factor-like [Phoenix dactylifera]
CL15646.Contig3_All	-1.96272	-2.53303	-1.05987	-2.08453	receptor-like serine/threonine-protein kinase ALE2 [Elaeis guineensis]
CL6586.Contig3_All	2.73208	2.18525	-3.75489	-1.95569	replication protein A 14 kDa subunit-like [Elaeis guineensis]
CL13602.Contig2_All	-1.11009	-2.51037	-1.26303	-1.38918	respiratory burst oxidase homolog protein H (LOC103702834), mRNA
CL13602.Contig1_All	-1.20945	-2.33498	-1.4864	-1.14823	respiratory burst oxidase homolog protein H (LOC103702834), mRNA
CL14238.Contig1_All	-3.16993	-3.16993	1.22609	1.19927	rhodanese-like domain-containing protein 10 [Phoenix dactylifera]
CL7793.Contig1_All	-2.22142	-1.77259	-2.36457	-2.36457	ribonuclease 3-like protein 2 [Phoenix dactylifera]
Unigene2019_All	5.74775	4.77259	-4.66297	-1.81497	Ricinus communis probable histone H2A.1 (LOC8280697), mRNA
CL8003.Contig3_All	-4.37954	-1.71657	-1.91413	-2.2845	RING-H2 finger protein ATL44-like [Elaeis guineensis]
CL6097.Contig10_All	-1.17872	-1.49158	-1.03103	-1.42256	RNA polymerase II degradation factor 1-like isoform X3 [Nelumbo nucifera]
CL16209.Contig2_All	6.64962	7.12722	6.16993	5.70044	RNA-binding protein 42-like [Nelumbo nucifera]
CL16209.Contig1_All	7.82655	8	8.96578	8.34873	RNA-binding protein 42-like [Nelumbo nucifera]
CL12419.Contig1_All	1.82811	1.73068	-6.21917	-1.13171	scarecrow-like protein 28 [Elaeis guineensis]
CL4090.Contig2_All	1.06846	1.97485	-3.28275	-1.19374	scopoletin glucosyltransferase-like [Musa acuminata subsp. malaccensis]
CL5725.Contig4_All	2.51396	2.9134	-4.04651	-2.77301	short-chain dehydrogenase reductase 3b-like [Phoenix dactylifera]
CL5725.Contig2_All	2.35505	2.47876	-4.07682	-2.71147	short-chain dehydrogenase reductase 3b-like [Phoenix dactylifera]
CL2769.Contig4_All	10.3015	9.99435	10.2715	12.6744	small heat shock protein, chloroplastic [Jatropha curcas]
CL2769.Contig5_All	7.79246	7.17592	8.19476	11.9887	small heat shock protein, chloroplastic [Phoenix dactylifera]
CL2769.Contig3_All	2.28456	1.4468	5.25961	8.12722	small heat shock protein, chloroplastic-like [Elaeis guineensis]
CL2769.Contig2_All	3.82944	3.76237	7.85175	9.6359	small heat shock protein, chloroplastic-like [Elaeis guineensis]
CL2769.Contig1_All	4.6837	4.37504	11.9823	13.5543	small heat shock protein, chloroplastic-like [Elaeis guineensis]
Unigene23247_All	3.48938	3.08092	2.50901	3.05445	Solanum tuberosum RNA-binding protein 42 (LOC102589312), transcript variant X4, misc_RNA
CL16830.Contig2_All	8.10901	9.01187	-10.7674	-4.57753	subtilisin inhibitor CLSI-I [Vitis vinifera] >gi|297740333|emb|CBI30515.3| unnamed protein product [Vitis vinifera]
CL16830.Contig1_All	8.05774	8.72265	-9.46352	-4.46352	subtilisin inhibitor CLSI-I [Vitis vinifera] >gi|297740333|emb|CBI30515.3| unnamed protein product [Vitis vinifera]
CL7687.Contig2_All	5.48285	4.23573	1.00601	-2.42545	Tarenaya hassleriana bidirectional sugar transporter SWEET14 (LOC104813253), mRNA
CL325.Contig2_All	2.13841	2.44846	3.80423	5.85496	Tarenaya hassleriana galactinol synthase 1-like (LOC104817444), transcript variant X2, mRNA
CL5795.Contig5_All	-1.26149	-1.99231	2.28011	2.58496	tetratricopeptide repeat protein 13 [Nelumbo nucifera]
CL13952.Contig2_All	-3.01528	-2.20208	2.10708	1.37362	thylakoid lumenal 17.4 kDa protein, chloroplastic [Phoenix dactylifera]
CL1365.Contig3_All	-1.81312	-3.26919	-1.05695	-2.02561	titin [Vigna radiata var. radiata]
CL8933.Contig3_All	-1.31978	-1.10816	-1.12519	-2.64943	TPR repeat-containing thioredoxin TTL1-like [Phoenix dactylifera]
CL9358.Contig2_All	-2.22741	-2.81237	-1.73335	-1.47032	TPR repeat-containing thioredoxin TTL1-like [Phoenix dactylifera]
Unigene2953_All	-1.12709	-2.812	-1.11424	-1.79231	transcription elongation factor SPT5 homolog 1 (LOC105039105), transcript variant X1, mRNA
CL15639.Contig1_All	-2.42152	-1.51781	-1.67415	-1.15331	transcription factor bHLH147-like [Elaeis guineensis]
CL3286.Contig4_All	-1.70833	-2.25161	-1.81146	-1.76821	transcription factor SAC51-like [Elaeis guineensis]
CL925.Contig3_All	3.71741	3.1822	-5.85798	-5.85798	transcription factor TGA6-like isoform X2 [Phoenix dactylifera]
CL925.Contig4_All	4.65951	4.2571	-7.80735	-3.55943	transcription factor TGA6-like isoform X2 [Phoenix dactylifera]
CL3502.Contig2_All	2.6369	3.34803	-6.44294	-2.63559	UDP-glycosyltransferase 73C5 (LOC105174239), mRNA
CL12476.Contig4_All	-2.39341	-2.97837	-8.13443	-2.51972	UDP-glycosyltransferase 73C6-like [Phoenix dactylifera]
CL8379.Contig2_All	6.3696	6.26503	1.09268	-3.72426	UDP-glycosyltransferase 91C1-like [Musa acuminata subsp. malaccensis]
CL8379.Contig1_All	5.72247	5.57029	1.06092	-3.18601	UDP-glycosyltransferase 91C1-like [Musa acuminata subsp. malaccensis]
CL651.Contig6_All	3.63662	3.32193	-7.01123	-7.01123	uncharacterized LOC101762564 (LOC101762564), mRNA
CL1186.Contig3_All	-1.04405	-1.15114	-1.24189	-1.75974	uncharacterized LOC105159284 (LOC105159284), mRNA
CL1186.Contig4_All	-1.06148	-1.30561	-1.08824	-1.4901	uncharacterized LOC105159284 (LOC105159284), mRNA
CL11214.Contig3_All	6.30378	9.05257	-7.57743	-2.93357	uncharacterized LOC105163979 (LOC105163979), mRNA
CL11179.Contig2_All	-3.16993	-6.75489	-2.76553	-7.67243	uncharacterized mitochondrial protein AtMg00810-like [Ricinus communis]
CL2176.Contig6_All	6.90689	6.79442	8.32643	8.66534	uncharacterized protein At1g10890-like isoform X1 [Elaeis guineensis]
CL5996.Contig1_All	4.77259	4.91089	-6.85591	-2.98144	uncharacterized protein At1g66480-like [Phoenix dactylifera]
CL14063.Contig2_All	-1.02999	-2.05445	-1.8365	-1.98089	uncharacterized protein At4g01020, chloroplastic (LOC103701784), mRNA
CL3762.Contig3_All	-2.62579	-1.81844	-1.58601	-4.52147	uncharacterized protein LOC100826478 [Brachypodium distachyon] >gi|944085175|gb|KQK20527.1| hypothetical protein BRADI_1g55120 [Brachypodium distachyon]
CL3857.Contig2_All	1.49774	1.44502	-5.61907	-3.30786	uncharacterized protein LOC101771421 [Setaria italica] >gi|944262886|gb|KQL27143.1| hypothetical protein SETIT_031612mg [Setaria italica]
CL5295.Contig2_All	8.13909	8.31165	-4.09901	-4.18845	uncharacterized protein LOC101775472 [Setaria italica]
CL4629.Contig1_All	4.55614	3.3944	-7.48829	-3.69243	uncharacterized protein LOC102710130 [Oryza brachyantha]
CL637.Contig1_All	4.56665	5.26876	3.49442	3.19535	uncharacterized protein LOC102710130 [Oryza brachyantha]
CL6941.Contig2_All	2.94996	3.08706	5.02237	6.11894	uncharacterized protein LOC103323594 [Prunus mume]
CL6968.Contig1_All	2.85345	2.21299	-2.41181	-1.7929	uncharacterized protein LOC103696623 [Phoenix dactylifera]
CL13490.Contig1_All	-1.9808	-1.66503	1.21553	1.19283	uncharacterized protein LOC103698860 [Phoenix dactylifera]
CL12514.Contig1_All	-3.50894	-1.8637	1.2919	1.06213	uncharacterized protein LOC103698942 [Phoenix dactylifera]
CL12514.Contig2_All	-3.13101	-1.46359	1.0419	1.08513	uncharacterized protein LOC103698942 [Phoenix dactylifera]
CL2710.Contig3_All	-2.40162	-1.85882	-1.54314	-8.25739	uncharacterized protein LOC103700952 [Phoenix dactylifera]
CL13697.Contig2_All	-2.5141	-1.25642	1.06989	1.11948	uncharacterized protein LOC103700953 [Phoenix dactylifera]
CL13697.Contig1_All	-3.2218	-2.30329	1.81943	1.20362	uncharacterized protein LOC103700953 [Phoenix dactylifera]
CL3855.Contig4_All	1.89875	1.95085	-1.62704	1.25737	uncharacterized protein LOC103702207 [Phoenix dactylifera]
CL3945.Contig3_All	2.3433	2.58137	-4.04307	-6.08746	uncharacterized protein LOC103702271 [Phoenix dactylifera]
CL2915.Contig1_All	-1.27764	-3.61644	-2.62975	-2.75174	uncharacterized protein LOC103702684 isoform X2 [Phoenix dactylifera]
CL14561.Contig2_All	-5.63973	-3.86212	7.56986	6.59991	uncharacterized protein LOC103707504 [Phoenix dactylifera]
CL504.Contig1_All	-1.15695	-1.91893	-1.40112	-2.97804	uncharacterized protein LOC103710036 isoform X2 [Phoenix dactylifera]
CL504.Contig8_All	-2.24164	-1.25828	-1.58777	-2.74824	uncharacterized protein LOC103710036 isoform X2 [Phoenix dactylifera]
CL6212.Contig3_All	-1.47018	-3.51457	-2.54806	-3.50499	uncharacterized protein LOC103710162 [Phoenix dactylifera]
CL2897.Contig3_All	-1.9073	-1.21307	-6.52356	-6.52356	uncharacterized protein LOC103710542 [Phoenix dactylifera]
CL4326.Contig3_All	6.35755	7.45943	5.30117	5.67687	uncharacterized protein LOC103710581 [Phoenix dactylifera]
CL12397.Contig3_All	3.51728	1.926	-5.97728	-2.72935	uncharacterized protein LOC103711333 [Phoenix dactylifera]
CL13267.Contig2_All	9.60251	9.40088	5.79181	8.93752	uncharacterized protein LOC103711414 [Phoenix dactylifera]
CL11201.Contig1_All	5.34971	2.58496	-5.50603	-1.8946	uncharacterized protein LOC103711656 isoform X1 [Phoenix dactylifera]
CL6941.Contig4_All	2.50043	2.74632	3.90689	3.80735	uncharacterized protein LOC103713123 isoform X2 [Phoenix dactylifera]
CL10081.Contig3_All	-3.53705	-3.20448	2.00968	1.12399	uncharacterized protein LOC103713290 [Phoenix dactylifera]
CL93.Contig4_All	2.24793	2.61681	-6.42779	-9.88722	uncharacterized protein LOC103713846 [Phoenix dactylifera]
CL6941.Contig3_All	2.58663	2.76862	3.24699	4.22906	uncharacterized protein LOC103715535 isoform X1 [Phoenix dactylifera]
CL3643.Contig2_All	-2.89308	-1.50404	1.30133	1.04495	uncharacterized protein LOC103717990 [Phoenix dactylifera] >gi|672169566|ref|XP_008804817.1| uncharacterized protein LOC103717990 [Phoenix dactylifera]
CL3643.Contig1_All	-4.05247	-2.33162	1.16172	1.25138	uncharacterized protein LOC103717990 [Phoenix dactylifera] >gi|672169566|ref|XP_008804817.1| uncharacterized protein LOC103717990 [Phoenix dactylifera]
CL5910.Contig3_All	-1.85116	-2.01098	-2.28745	-2.74257	uncharacterized protein LOC103718296 isoform X2 [Phoenix dactylifera]
CL13200.Contig6_All	1.94218	1.7287	-9.03342	-2.05614	uncharacterized protein LOC103718696 [Phoenix dactylifera]
CL5071.Contig8_All	-2.47094	-4.1413	-1.80206	-4.33258	uncharacterized protein LOC103719855 isoform X1 [Phoenix dactylifera]
CL5071.Contig9_All	-2.38051	-3.23241	-1.21028	-3.40732	uncharacterized protein LOC103719855 isoform X1 [Phoenix dactylifera]
CL641.Contig3_All	-2.32821	-2.30944	1.97438	-1.11036	uncharacterized protein LOC103720742 isoform X1 [Phoenix dactylifera]
CL11233.Contig2_All	-1.16553	-2.62743	-1.69402	-1.66654	uncharacterized protein LOC103721293 isoform X2 [Phoenix dactylifera]
CL4520.Contig3_All	-1.56799	-7.40088	-1.22115	-1.72583	uncharacterized protein LOC103721812 [Phoenix dactylifera]
CL5333.Contig2_All	1.62525	1.81928	-1.03171	-4.99305	uncharacterized protein LOC103723114 [Phoenix dactylifera]
CL5022.Contig3_All	-1.60184	-1.86148	-1.38909	-1.7676	uncharacterized protein LOC103970456 [Musa acuminata subsp. malaccensis]
CL5022.Contig2_All	-1.75424	-2.152	-1.3979	-1.43118	uncharacterized protein LOC103970456 [Musa acuminata subsp. malaccensis]
CL12833.Contig1_All	4.53196	4.98075	2.59618	3.56666	uncharacterized protein LOC103971821 [Musa acuminata subsp. malaccensis]
CL16968.Contig2_All	4.46288	4.24192	10.3891	12.8098	uncharacterized protein LOC103971821 [Musa acuminata subsp. malaccensis]
CL3932.Contig2_All	-3.71149	-1.90414	1.87367	1.51589	uncharacterized protein LOC103977883 [Musa acuminata subsp. malaccensis]
CL1095.Contig2_All	-1.97775	-2.13303	1.0291	-1.11323	uncharacterized protein LOC103981450 [Musa acuminata subsp. malaccensis]
CL6097.Contig4_All	-1.28974	-2.205	-1.26165	-1.74575	uncharacterized protein LOC103993639 [Musa acuminata subsp. malaccensis]
CL14262.Contig1_All	-2.91886	-3.8314	-2.25739	-3.67243	uncharacterized protein LOC103996642 [Musa acuminata subsp. malaccensis]
CL6334.Contig4_All	-1.62269	-2.54352	-2.6746	-3.88319	uncharacterized protein LOC103997124 [Musa acuminata subsp. malaccensis]
CL6956.Contig2_All	2.82068	3.97877	3.67688	2.81816	uncharacterized protein LOC103997969 [Musa acuminata subsp. malaccensis]
CL1356.Contig1_All	-3.3023	-3.3023	1.52532	1.80671	uncharacterized protein LOC103998757 [Musa acuminata subsp. malaccensis]
CL14229.Contig1_All	-4.88613	-7.69349	1.35957	-1.83786	uncharacterized protein LOC103999850 [Musa acuminata subsp. malaccensis]
CL14229.Contig3_All	-7.15987	-7.15987	1.85728	-1.26963	uncharacterized protein LOC103999850 [Musa acuminata subsp. malaccensis]
CL637.Contig3_All	4.01484	4.7179	4.51735	4.23735	uncharacterized protein LOC104443970 [Eucalyptus grandis] >gi|629107241|gb|KCW72387.1| hypothetical protein EUGRSUZ_E00837 [Eucalyptus grandis]
CL3512.Contig2_All	-3.33985	-3.16993	1.60128	1.04842	uncharacterized protein LOC104595304 [Nelumbo nucifera]
CL8117.Contig2_All	3.83131	3.08746	-13.3299	-7.32994	uncharacterized protein LOC105032714 [Elaeis guineensis]
CL2115.Contig1_All	8.61471	8.69	-8.60733	-8.60733	uncharacterized protein LOC105033291 [Elaeis guineensis]
CL2115.Contig2_All	8.49985	8.50779	-8.79766	-4.54973	uncharacterized protein LOC105033291 [Elaeis guineensis]
CL15105.Contig2_All	-4.09204	-6.13157	-2.22651	-2.04594	uncharacterized protein LOC105035629 [Elaeis guineensis]
CL4320.Contig2_All	-1.41198	-1.74003	-1.02237	-1.06817	uncharacterized protein LOC105038101 [Elaeis guineensis]
CL4046.Contig2_All	2.94145	3.55738	-8.20194	-3.52734	uncharacterized protein LOC105041962 [Elaeis guineensis]
CL7632.Contig4_All	-1.14315	-2.86978	-1.5212	-1.87517	uncharacterized protein LOC105042129 isoform X1 [Elaeis guineensis]
CL2915.Contig3_All	-1.20026	-2.61793	-1.68765	-2.7604	uncharacterized protein LOC105043300 [Elaeis guineensis] >gi|743777337|ref|XP_010919098.1| uncharacterized protein LOC105043300 [Elaeis guineensis]
CL2915.Contig2_All	-1.16885	-2.40312	-1.96829	-2.63941	uncharacterized protein LOC105043300 [Elaeis guineensis] >gi|743777337|ref|XP_010919098.1| uncharacterized protein LOC105043300 [Elaeis guineensis]
CL2742.Contig2_All	-6.22641	-9.22641	1.8274	-1.36869	uncharacterized protein LOC105043757 [Elaeis guineensis]
CL15979.Contig1_All	1.84062	3.54011	-2.90207	1.99517	uncharacterized protein LOC105046994 [Elaeis guineensis]
CL15979.Contig2_All	2.23947	3.87228	-2.66985	2.13984	uncharacterized protein LOC105046994 [Elaeis guineensis]
CL5849.Contig1_All	-1.09002	-1.09398	1.30358	1.39818	uncharacterized protein LOC105048008 isoform X1 [Elaeis guineensis]
CL10241.Contig1_All	7.49185	7.40088	-1.86367	-4.30214	uncharacterized protein LOC105052684 [Elaeis guineensis]
CL8109.Contig2_All	7.50621	5.71699	-4.56817	-3.07513	uncharacterized protein LOC105052684 [Elaeis guineensis]
CL3263.Contig1_All	2.67521	3.05971	-2.71522	-2.87736	uncharacterized protein LOC105053907 [Elaeis guineensis]
CL15665.Contig1_All	2.8186	3.16553	6.32193	6.24793	uncharacterized protein LOC105054419 [Elaeis guineensis]
CL4185.Contig2_All	-7.10678	-6.84847	-2.2724	-6.13489	uncharacterized protein LOC105055174 [Elaeis guineensis]
CL4185.Contig1_All	-6.48286	-6.99965	-2.59236	-5.57614	uncharacterized protein LOC105055174 [Elaeis guineensis]
CL7969.Contig2_All	-2.33866	-2.57313	-1.53842	-1.12338	uncharacterized protein LOC105056000 [Elaeis guineensis]
CL8811.Contig4_All	-1.16711	-4	-2.10269	-4.57399	uncharacterized protein LOC105056951 isoform X1 [Elaeis guineensis]
CL8811.Contig1_All	-1.25414	-1.63029	-2.07529	-3.42321	uncharacterized protein LOC105056951 isoform X1 [Elaeis guineensis]
CL14199.Contig1_All	1.06843	1.53258	1.70993	2.86626	uncharacterized protein LOC105057600 [Elaeis guineensis] >gi|743845319|ref|XP_010938553.1| uncharacterized protein LOC105057600 [Elaeis guineensis]
CL847.Contig7_All	-1.13035	-3.87699	-1.92539	-2.99694	uncharacterized protein LOC105057677 isoform X1 [Elaeis guineensis]
CL13483.Contig3_All	-2.07378	-1.53098	1.55166	1.14296	uncharacterized protein LOC105061026 [Elaeis guineensis]
CL13200.Contig7_All	2.24755	2.18875	-3.97779	-2.50386	uncharacterized protein LOC105178478 [Sesamum indicum]
CL13984.Contig1_All	-4.56341	-2.74975	1.99825	1.0035	uncharacterized protein PAM68-like [Musa acuminata subsp. malaccensis]
CL2675.Contig7_All	2.20436	2.35908	4.58496	5.34577	uncharacterized WD repeat-containing protein C2A9.03-like isoform X1 [Elaeis guineensis]
CL1461.Contig1_All	-7.49985	-7.49985	-1.3262	-2.20711	UPF0396 protein UM04995 [Phoenix dactylifera] >gi|672183049|ref|XP_008811789.1| UPF0396 protein UM04995 [Phoenix dactylifera]
CL11201.Contig3_All	5.09304	1.922	-5.75256	-1.77827	VAN3-binding protein-like (LOC101782540), mRNA
CL3588.Contig1_All	-1.58793	-1.50698	-2.59077	-1.62683	vegetative cell wall protein gp1-like [Musa acuminata subsp. malaccensis]
CL3588.Contig2_All	-1.60229	-1.72517	-2.00803	-1.51872	vegetative cell wall protein gp1-like [Musa acuminata subsp. malaccensis]
CL1028.Contig1_All	7.73146	8.09957	6.74147	8.12412	Vigna radiata var. radiata chaperone protein ClpB1 (LOC106757784), mRNA
CL15182.Contig4_All	1.06045	1.02792	1.31514	-1.73471	Vigna radiata var. radiata NADH dehydrogenase [ubiquinone] 1 alpha subcomplex assembly factor 3-like (LOC106772938), mRNA
CL9114.Contig2_All	1.4155	2.16827	-1.90194	-1.3516	Vigna radiata var. radiata regulatory protein NPR5-like (LOC106752584), mRNA
CL847.Contig4_All	-1.51993	-3.13867	-1.54859	-2.55459	Vigna radiata var. radiata uncharacterized LOC106777574 (LOC106777574), transcript variant X2, misc_RNA
CL18810.Contig2_All	-1.55748	-3.96347	-1.01159	-1	Vitis vinifera formin-like protein 11 (LOC100240767), mRNA
CL12567.Contig2_All	-1.11235	-2.33136	-1.79737	-2.63867	Vitis vinifera kinesin-like protein NACK1 (LOC100854194), transcript variant X10, mRNA
CL9430.Contig2_All	3.36828	3.69135	-2.56923	-7.97011	Vitis vinifera Peroxidase 4 (LOC100257005), mRNA
Unigene2730_All	2.12879	1.96926	-10.3608	-2.021	Vitis vinifera probable leucine-rich repeat receptor-like protein kinase IMK3 (LOC100246700), mRNA
CL2718.Contig10_All	1.52383	1.41849	4.35896	5.0197	Vitis vinifera uncharacterized LOC100241185 (LOC100241185), mRNA
CL2718.Contig5_All	2.62968	2.9573	5.07078	5.98227	Vitis vinifera uncharacterized LOC100241185 (LOC100241185), mRNA
CL847.Contig5_All	-2.20539	-5.58621	-2.53842	-4.12338	Vitis vinifera uncharacterized LOC100241915 (LOC100241915), transcript variant X2, mRNA
CL10709.Contig2_All	-1.14115	-2.46057	-1.43998	-3.24176	Vitis vinifera uncharacterized LOC100249222 (LOC100249222), transcript variant X2, mRNA
CL6009.Contig2_All	1.61067	1.0384	-1.56737	-3.8893	Vitis vinifera uncharacterized LOC100250890 (LOC100250890), mRNA
CL5453.Contig1_All	-2.81598	-1.98832	1.03259	-1.23538	Vitis vinifera uncharacterized LOC100263519 (LOC100263519), misc_RNA
CL5492.Contig4_All	-2.07101	-1.3012	1.33586	1.15344	Vitis vinifera uncharacterized LOC100263947 (LOC100263947), mRNA
CL14044.Contig2_All	-2.8134	-4.04289	-1.8325	-3.78878	Vitis vinifera uncharacterized LOC100264925 (LOC100264925), transcript variant X3, mRNA
CL12026.Contig2_All	3.3505	3.63908	6.16993	7.62936	Vitis vinifera uncharacterized protein OsI_027940-like (LOC100264829), mRNA
CL13925.Contig2_All	3.42253	3.36146	-5.10208	-5.63259	WAS/WASL-interacting protein family member 3-like [Phoenix dactylifera]
CL3967.Contig1_All	8.97728	6.96578	2.20149	-3.15313	WAT1-related protein At1g09380 [Phoenix dactylifera]
CL2077.Contig1_All	2.80206	3.09398	-2.23164	-2.28032	Zea mays ethylene-responsive transcription factor LEP-like (LOC103641601), mRNA
CL13457.Contig1_All	2.85451	1.5961	-7.45533	-1.76883	Zea mays protein CHUP1, chloroplastic-like (LOC103629018), transcript variant X2, mRNA
CL15.Contig4_All	-2.03161	-1.52161	1.62459	1.45135	zeaxanthin epoxidase, chloroplastic [Phoenix dactylifera]
CL2192.Contig4_All	-1.67877	-1.92181	-2.70435	-3.75619	zinc finger CCCH domain-containing protein 55 [Solanum lycopersicum] >gi|723693600|ref|XP_010320035.1| zinc finger CCCH domain-containing protein 55 [Solanum lycopersicum]
CL2192.Contig1_All	-1.65834	-2.3339	-2.82972	-3.5818	zinc finger CCCH domain-containing protein 55 [Solanum lycopersicum] >gi|723693600|ref|XP_010320035.1| zinc finger CCCH domain-containing protein 55 [Solanum lycopersicum]
CL2192.Contig2_All	-1.55943	-3.30485	-2.92859	-3.6601	zinc finger CCCH domain-containing protein 55 isoform X1 [Musa acuminata subsp. malaccensis]
CL8020.Contig2_All	-5.06301	-4.16993	-2.1964	-3.05889	zinc finger protein CONSTANS-LIKE 16-like [Elaeis guineensis]
CL4424.Contig4_All	-3.16993	-2.58496	-2.12338	-2.79323	zinc finger protein CONSTANS-LIKE 16-like [Elaeis guineensis]
CL4424.Contig3_All	-3.75201	-3.10135	-1.37656	-2.58496	zinc finger protein CONSTANS-LIKE 16-like [Elaeis guineensis]
CL428.Contig4_All	-4.61149	-2.8928	1.45328	2.00536	1-aminocyclopropane-1-carboxylate oxidase (LOC103701356), mRNA
CL428.Contig10_All	-2.7302	-1.62478	1.00162	2.81797	1-aminocyclopropane-1-carboxylate oxidase-like (LOC103713805), mRNA
CL3439.Contig7_All	3.66287	2.25046	-1.28463	-1.04682	1,4-alpha-glucan-branching enzyme, chloroplastic/amyloplastic-like (LOC103701163), mRNA
CL3439.Contig8_All	3.64601	2.51626	-1.49819	-1.48393	1,4-alpha-glucan-branching enzyme, chloroplastic/amyloplastic-like (LOC105055201), transcript variant X1, mRNA
Unigene87_All	5.94539	6.29213	3.78872	5.58997	16.9 kDa class I heat shock protein 2-like (LOC105041257), mRNA
CL572.Contig3_All	5.84945	6.29893	5.34039	6.89371	17.1 kDa class II heat shock protein-like (LOC103720807), mRNA
Unigene52482_All	6.99591	7.34559	4.34639	6.51905	18.1 kDa class I heat shock protein-like (LOC103701878), mRNA
Unigene89_All	6.03115	6.4671	2.99072	4.46976	18.1 kDa class I heat shock protein-like (LOC105046300), mRNA
CL19145.Contig7_All	5.81769	6.09778	4.07114	5.59775	18.1 kDa class I heat shock protein-like (LOC105046300), mRNA
Unigene35567_All	5.69476	6.07275	5.21675	6.41974	18.1 kDa class I heat shock protein-like (LOC105048398), mRNA
Unigene93_All	5.5466	5.75085	5.29616	7.52219	18.1 kDa class I heat shock protein-like (LOC105048398), mRNA
CL13727.Contig2_All	4.08969	4.27908	2.64332	3.63522	18.1 kDa class I heat shock protein-like (LOC105050569), mRNA
Unigene12411_All	4.00662	4.09187	2.74313	4.53985	18.1 kDa class I heat shock protein-like (LOC105050569), mRNA
CL13727.Contig4_All	5.43994	5.9963	3.29257	5.05872	18.1 kDa class I heat shock protein-like (LOC105050569), mRNA
Unigene94_All	6.4784	6.85862	4.24219	5.08476	18.1 kDa class I heat shock protein-like (LOC105050569), mRNA
CL19145.Contig6_All	5.64709	6.1297	3.80742	5.43085	18.1 kDa class I heat shock protein-like (LOC105050569), mRNA
CL20611.Contig5_All	5.97793	6.23766	4.71213	5.94429	18.1 kDa class I heat shock protein-like (LOC105050569), mRNA
Unigene90_All	5.20873	5.82959	4.57464	6.06137	18.1 kDa class I heat shock protein-like (LOC105050569), mRNA
Unigene91_All	5.31849	6.0627	5.02726	6.72613	18.1 kDa class I heat shock protein-like (LOC105050569), mRNA
Unigene88_All	5.53712	6.08314	5.09935	6.80201	18.1 kDa class I heat shock protein-like (LOC105050569), mRNA
Unigene29633_All	5.66544	6.41062	5.49664	6.86571	18.1 kDa class I heat shock protein-like (LOC105050569), mRNA
CL19654.Contig1_All	5.50458	6.1104	5.38026	7.11857	18.1 kDa class I heat shock protein-like (LOC105050569), mRNA
CL19289.Contig3_All	5.32672	5.88122	5.70598	7.23324	18.1 kDa class I heat shock protein-like (LOC105050569), mRNA
CL10632.Contig2_All	-3.89885	-1.99196	1.82296	1.44583	2-carboxy-D-arabinitol-1-phosphatase (LOC105038209), mRNA
CL10632.Contig8_All	-2.69345	-2.4154	1.9418	1.72746	2-carboxy-D-arabinitol-1-phosphatase (LOC105038209), mRNA
CL142.Contig1_All	1.72538	1.7517	-3.74027	1.98175	21 kDa seed protein, [Theobroma cacao] >gi|508705692|gb|EOX97588.1| 21 kDa seed protein, [Theobroma cacao]
CL12328.Contig1_All	6.02052	6.20783	4.24594	7.53866	22.0 kDa class IV heat shock protein-like (LOC105038573), mRNA
CL3830.Contig2_All	-2.22259	-1.92612	1.74205	-1.88476	3-isopropylmalate dehydrogenase 2, chloroplastic-like (LOC105057764), mRNA
CL3830.Contig3_All	-2.22859	-1.77867	1.64916	-1.86636	3-isopropylmalate dehydrogenase 2, chloroplastic-like (LOC105057764), mRNA
CL4858.Contig4_All	-2.9745	-1.66068	2.25878	1.52607	30S ribosomal protein S1, chloroplastic (LOC105049595), transcript variant X5, mRNA
CL961.Contig2_All	-2.20532	-1.13328	1.46394	1.00052	50S ribosomal protein L27, chloroplastic (LOC105048988), transcript variant X2, mRNA
Unigene59935_All	3.90186	3.52192	1.26036	2.04731	70 kDa peptidyl-prolyl isomerase-like (LOC103698811), transcript variant X1, mRNA
Unigene9665_All	2.90099	2.39652	2.90122	4.46328	70 kDa peptidyl-prolyl isomerase-like (LOC103698811), transcript variant X1, mRNA
Unigene52916_All	4.81669	5.24101	6.20945	6.96578	70 kDa peptidyl-prolyl isomerase-like (LOC103698811), transcript variant X1, mRNA
Unigene19913_All	7.90087	7.91289	6.50779	6.58496	70 kDa peptidyl-prolyl isomerase-like (LOC103698811), transcript variant X2, mRNA
Unigene19914_All	11.42	11.4163	10.6375	11.1861	70 kDa peptidyl-prolyl isomerase-like (LOC103698811), transcript variant X2, mRNA
CL898.Contig30_All	4.19963	3.63029	6.39232	7.44294	70 kDa peptidyl-prolyl isomerase-like (LOC103709408), mRNA
CL898.Contig3_All	9.03342	9.04166	1.32858	3.41219	70 kDa peptidyl-prolyl isomerase-like (LOC103710619), mRNA
CL898.Contig2_All	3.95355	2.39993	1.33305	3.48999	70 kDa peptidyl-prolyl isomerase-like (LOC103710619), mRNA
CL898.Contig15_All	7.40939	7.70736	7.68212	8.69566	70 kDa peptidyl-prolyl isomerase-like (LOC103710619), mRNA
CL898.Contig27_All	5.08746	6.85798	8.87652	9.31967	70 kDa peptidyl-prolyl isomerase-like (LOC103710619), mRNA
CL898.Contig9_All	9.59432	10.1189	9.01959	10.0688	70 kDa peptidyl-prolyl isomerase-like (LOC103710619), mRNA
CL898.Contig14_All	5.83289	6.53916	8.90388	10.3253	70 kDa peptidyl-prolyl isomerase-like (LOC103710619), mRNA
CL898.Contig24_All	6.64386	6.08746	8.90388	11.0775	70 kDa peptidyl-prolyl isomerase-like (LOC103710619), mRNA
CL898.Contig26_All	6.53916	7.30378	10.2831	11.9289	70 kDa peptidyl-prolyl isomerase-like (LOC103710619), mRNA
CL898.Contig18_All	2.53893	2.491	3.96505	3.90894	70 kDa peptidyl-prolyl isomerase-like (LOC105032409), transcript variant X2, mRNA
CL898.Contig5_All	6.77479	7.69	9.40301	11.8792	70 kDa peptidyl-prolyl isomerase-like (LOC105032409), transcript variant X2, mRNA
CL8747.Contig2_All	-2.12928	-3.54432	-1.50474	-2.07886	ABC transporter B family member 1-like (LOC105059124), mRNA
CL1658.Contig5_All	-1.99484	-1.7531	-1.53371	-2.29096	ABC transporter C family member 14-like (LOC103723467), transcript variant X3, misc_RNA
CL11968.Contig2_All	-2.86942	-2.66297	-3.04156	-2.74425	ABC transporter G family member 14-like (LOC105036129), transcript variant X2, mRNA
CL7807.Contig6_All	-2.43168	-1.90249	1.57712	1.3475	ABC transporter G family member 22 (LOC103707342), transcript variant X3, mRNA
CL7807.Contig5_All	-2.05566	-2.50312	2.3609	1.35252	ABC transporter G family member 22 (LOC103707342), transcript variant X3, mRNA
Unigene19629_All	3.61298	1.62678	1.04551	2.68182	Acacia mangium mRNA for NADH dehydrogenase, complete cds
CL6804.Contig1_All	-1.52385	-2.43991	-1.17536	-2.44367	acetyl-CoA carboxylase 1-like (LOC105041644), transcript variant X2, mRNA
CL10243.Contig3_All	4.9311	4.57847	2.67961	-2.13203	acidic endochitinase-like (LOC103713498), mRNA
CL10243.Contig4_All	6.48864	5.56682	3.44589	-1.89511	acidic endochitinase-like (LOC103713499), mRNA
CL19404.Contig4_All	-2.69632	-3.05889	1.73927	-1.22393	acyl-[acyl-carrier-protein] desaturase, chloroplastic-like (LOC103710625), mRNA
CL3201.Contig1_All	8.59991	8.03892	7.67243	9.56605	acyl-CoA-binding domain-containing protein 4-like (LOC103720654), mRNA
Unigene19940_All	2.7849	1.74183	-1.8588	-1.57645	adenine phosphoribosyltransferase 2-like (LOC103704319), mRNA
CL11698.Contig3_All	2.50798	1.30142	-1.6904	-1.51482	adenine phosphoribosyltransferase 2-like (LOC103704319), mRNA
CL9479.Contig1_All	-3.74416	1.51134	1.2798	-2.3193	Aegilops tauschii chromosome 1Ds prolamin gene locus, complete sequence
CL20351.Contig2_All	5.0268	4.47249	-1.05551	-1.94096	alanine aminotransferase 2-like (LOC103714861), mRNA
CL470.Contig6_All	3.704	2.9349	-1.48938	-2.73039	alcohol dehydrogenase 1 (LOC103704852), mRNA
Unigene275_All	6.01048	5.85133	-3.6742	-2.48314	alcohol dehydrogenase 3-like (LOC105038504), mRNA
CL16271.Contig1_All	2.88797	2.2652	-5.20945	-1.03953	allene oxide synthase 2-like (LOC105040402), mRNA
CL711.Contig4_All	2.26234	1.41086	-2.61945	-2.98868	Allium cepa flavonoid glucosyl-transferase (UGT73H2) mRNA, complete cds
CL3966.Contig2_All	2.97388	1.20329	-2.57513	-1.25946	alpha-glucan phosphorylase, H isozyme-like (LOC105046284), mRNA
CL3966.Contig1_All	2.94193	1.17064	-2.53554	-1.1961	alpha-glucan phosphorylase, H isozyme-like (LOC105046284), mRNA
CL5513.Contig2_All	1.10852	1.05311	-2.76818	-1.37587	alpha/beta hydrolase domain-containing protein 17C-like (LOC103697984), transcript variant X1, mRNA
Unigene14797_All	7.06178	3.67807	2.89077	1	Amborella trichopoda chromosome I mitochondrion, complete sequence
Unigene12196_All	10.5661	7.73471	3.85914	1.1587	Amborella trichopoda chromosome I mitochondrion, complete sequence
Unigene7804_All	3.24793	1.83458	-3.53916	-2.21723	amino-acid permease BAT1 homolog (LOC103701362), transcript variant X1, mRNA
Unigene9695_All	4.79998	5.04439	3.48674	4.07645	Ananas comosus class-1 LMW heat shock protein mRNA, complete cds
CL2321.Contig8_All	9.97154	9.44087	8.93958	10.6591	ankyrin-1 (LOC105042167), transcript variant X3, mRNA
Unigene19216_All	9.67243	9.80735	6.54998	7.23649	Arabidopsis thaliana Full-length cDNA Complete sequence from clone GSLTFB13ZA06 of Flowers and buds of strain col-0 of Arabidopsis thaliana (thale cress)
CL17887.Contig2_All	-5.64386	-2.8365	1.55487	1.27009	asparagine--tRNA ligase, chloroplastic/mitochondrial (LOC105054002), transcript variant X1, mRNA
CL15615.Contig1_All	-1.16086	-3.25873	-1.47497	-2.37926	ATP-dependent DNA helicase Q-like SIM (LOC103718623), transcript variant X2, mRNA
Unigene14657_All	-1.04867	-4.60562	-3.45011	-3.40537	auxin response factor 17-like (LOC105059786), transcript variant X1, mRNA
CL268.Contig12_All	-1.70302	-2.48543	-4.13303	-2.24373	auxin response factor 6-like (LOC103703671), mRNA
CL761.Contig2_All	-3.79719	-4.59237	-2.68675	-3.93467	auxin-induced protein 15A-like (LOC105054666), mRNA
CL761.Contig3_All	-4.09241	-3.59798	-1.73853	-3.05264	auxin-induced protein TGSAUR21 [Tulipa gesneriana]
CL1842.Contig3_All	-2.25446	-2.90299	-2.46534	-1.09942	B3 domain-containing protein Os02g0683500-like (LOC103702894), mRNA
CL665.Contig1_All	7.65105	5.06609	3.2854	1.40599	Bambusa oldhamii mitochondrion, complete genome
Unigene5450_All	5.75489	3.60486	2.76818	2.94837	Bambusa oldhamii mitochondrion, complete genome
CL5885.Contig8_All	3.58496	3.81816	-3.27302	-3.91608	benzyl alcohol O-benzoyltransferase-like (LOC103713021), mRNA
CL2350.Contig1_All	-1.8273	-1.06394	2.60881	2.57289	beta-carotene isomerase D27, chloroplastic (LOC103700985), mRNA
CL5680.Contig1_All	-1.87014	-1.2248	2.17958	1.36579	beta-glucosidase 22-like (LOC105045201), mRNA
CL5680.Contig12_All	-2.08489	-2.3744	8.43879	8.11894	beta-glucosidase 22-like (LOC105045201), mRNA
CL10392.Contig3_All	3.14296	3.34341	1.90689	4.31697	BI1-like protein (LOC103704508), mRNA
CL20026.Contig12_All	1.96841	1.23277	-5.44344	-3.68802	Brachypodium distachyon mRNA, clone: PL016C01-A-042_J12
CL20026.Contig7_All	2.0166	1.65874	-4.80657	-2.67106	Brachypodium distachyon mRNA, clone: PL016C01-A-042_J12
CL6396.Contig4_All	-1.61891	-2.06871	-1.14551	-1.65136	caffeic acid 3-O-methyltransferase-like (LOC103716997), transcript variant X2, mRNA
CL8087.Contig4_All	-1.44252	-2.8331	-2.64853	-2.95109	callose synthase 12-like (LOC103722939), transcript variant X2, mRNA
CL8087.Contig5_All	-1.24424	-3.17585	-2.41314	-2.80308	callose synthase 12-like (LOC103722939), transcript variant X2, mRNA
Unigene7566_All	-1.45829	-2.84435	-1.56478	-3.34239	callose synthase 7-like (LOC105046415), mRNA
CL563.Contig2_All	2.40839	2.23897	-1.71964	-1.53394	Cannabis sativa cultivar Carmagnola mitochondrion, complete genome
Unigene15481_All	-3.66297	-4.83289	-2.09452	-1.65711	cation/H(+) antiporter 15 (LOC105046206), mRNA
CL10016.Contig1_All	1.28814	1.70537	-7.75489	-4.16993	cationic peroxidase 1-like (LOC103702101), mRNA
CL8378.Contig1_All	2.85451	1.86375	-6.00643	-2.22882	cellulose synthase-like protein D5 (LOC105052561), mRNA
CL8378.Contig3_All	3.00177	1.77466	-4.67847	-1.44144	cellulose synthase-like protein D5 (LOC105052561), mRNA
CL725.Contig1_All	3.20185	1.98995	-4.03088	-1.22749	cellulose synthase-like protein E6 (LOC103722479), transcript variant X2, mRNA
CL4605.Contig13_All	2.4884	1.43478	2.35576	2.17805	cellulose synthase-like protein E6 (LOC103722479), transcript variant X2, mRNA
CL11327.Contig1_All	5.73495	6.09447	4.99484	5.70084	Cenchrus americanus small heat shock protein sHsp17.8 mRNA, complete cds
CL10175.Contig2_All	-1.24676	-2.22473	-1.87262	-3.56294	centromere-associated protein E (LOC105049322), transcript variant X3, mRNA
CL10175.Contig1_All	-1.01381	-2.49923	-1.67367	-3.08636	centromere-associated protein E (LOC105049322), transcript variant X3, mRNA
Unigene4871_All	3.31125	3.72211	5.04439	6.40939	chaperone protein ClpB3, chloroplastic (LOC105055994), transcript variant X2, mRNA
CL2302.Contig6_All	4.94871	3.70044	6.30378	6.44294	chaperone protein ClpB3, chloroplastic (LOC105055994), transcript variant X2, mRNA
Unigene4962_All	3.23786	2.46437	3.39232	5.06609	chaperonin CPN60-2, mitochondrial (LOC105043119), mRNA
CL20384.Contig1_All	-1.118	-3.51854	-2.14512	-3.28109	CHD3-type chromatin-remodeling factor PICKLE (LOC105060208), transcript variant X2, mRNA
CL20384.Contig2_All	-1.18442	-3.20876	-2.31684	-3.03196	CHD3-type chromatin-remodeling factor PICKLE (LOC105060208), transcript variant X2, mRNA
CL5951.Contig4_All	3.3206	3.46617	2.96908	4.14793	Chlorella variabilis hypothetical protein (CHLNCDRAFT_15492) mRNA, partial cds
CL5951.Contig7_All	2.8867	2.96135	3.08198	5.21719	Chlorella variabilis hypothetical protein (CHLNCDRAFT_15492) mRNA, partial cds
CL5951.Contig6_All	4.5985	4.40332	4.42962	6.40854	Chlorella variabilis hypothetical protein (CHLNCDRAFT_15492) mRNA, partial cds
CL14735.Contig2_All	-3.93884	-2.21996	2.46925	1.6159	chloroplast stem-loop binding protein of 41 kDa a, chloroplastic (LOC103707998), mRNA
CL10120.Contig1_All	-3.86021	-2.46291	1.87245	1.09958	chloroplast stem-loop binding protein of 41 kDa b, chloroplastic (LOC105059775), transcript variant X1, mRNA
CL19712.Contig9_All	-1.29423	-1.7645	-1.32193	-2.24207	Citrus clementina hypothetical protein (CICLE_v10000023mg) mRNA, complete cds
Unigene13046_All	5.0268	4.94486	-3.70044	-4.83794	Citrus clementina hypothetical protein (CICLE_v10005629mg) mRNA, complete cds
CL10569.Contig1_All	-1.89743	-2.33336	-1.96335	-3.59911	clathrin heavy chain 1 (LOC103718217), mRNA
CL11335.Contig1_All	-2.46614	-4.10769	-1.43948	-3.39976	clustered mitochondria protein homolog (LOC105032569), mRNA
CL11335.Contig2_All	-2.51979	-3.50055	-1.31733	-3.2636	clustered mitochondria protein homolog (LOC105032569), mRNA
Unigene2666_All	-1.1964	-5.78136	-2.95405	-4.37063	Cocos nucifera DNA-directed RNA polymerase II subunit 1 mRNA, partial cds
CL8339.Contig3_All	4.54543	2.75633	-13.9295	-4.5654	cold shock protein 3 [Triticum aestivum]
CL8339.Contig1_All	3.61471	1.7425	-5.6131	-4.48638	cold shock protein 3 [Triticum aestivum]
Unigene20454_All	2.67974	2.63743	-4.97499	-3.08746	Commelina communis microsatellite YP9 sequences
CL3967.Contig2_All	9.19476	7.27612	2.35569	-2.74147	Cryptomeria japonica DNA, microsatellite locus, clone: CJS0527
CL1140.Contig7_All	-1.03444	-1.17567	-1.1613	-1.10186	cyclin-dependent kinase F-4-like (LOC103716659), transcript variant X3, mRNA
Unigene173_All	-2.05033	-5.12928	-6.75489	-6.75489	cytokinin dehydrogenase 3-like (LOC105034779), mRNA
CL6489.Contig2_All	1.78269	1.21539	-1.52277	-1.89581	cytosolic endo-beta-N-acetylglucosaminidase (LOC105045078), mRNA
CL4050.Contig1_All	-1.23584	-3.00559	-2.31095	-3.98765	DDB1- and CUL4-associated factor homolog 1-like (LOC105036239), mRNA
CL16978.Contig2_All	-1.17526	-2.32726	-1.48269	-1.7211	DEAD-box ATP-dependent RNA helicase 42 (LOC105047940), mRNA
CL17745.Contig2_All	-1.41504	-1.36257	-1.23581	-1.1571	DELLA protein DWARF8-like (LOC105047758), mRNA
CL3715.Contig8_All	5.9542	8.43045	-1.64144	-1.33864	delta-1-pyrroline-5-carboxylate synthase-like (LOC105052168), transcript variant X2, mRNA
Unigene9944_All	8.94837	9.02237	-2.8413	-4.42626	dihydroflavonol-4-reductase-like (LOC103702949), mRNA
CL2670.Contig3_All	2.66416	2.37326	-1.8546	-2.24648	dihydroflavonol-4-reductase-like (LOC103702949), mRNA
CL5363.Contig1_All	-2.28383	-4.33977	3.90168	2.70941	dimeric mannose specific lectin protein precursor [Narcissus hybrid cultivar 2]
CL5884.Contig2_All	-1.55383	-3.00972	-1.7212	-2.50779	DIS3-like exonuclease 2 (LOC105056822), mRNA
CL5884.Contig1_All	-1.56837	-2.18551	-1.86842	-2.09398	DIS3-like exonuclease 2 (LOC105056822), mRNA
CL6376.Contig2_All	-1.40439	-4.49185	-2.10318	-4.19563	DNA repair protein UVH3 (LOC103712347), mRNA
CL6683.Contig3_All	2.48592	1.27334	-4.34645	-1.92884	DNA replication licensing factor MCM3 (LOC105032874), mRNA
CL1878.Contig1_All	4.02314	2.47952	-4.51388	-1.48834	DNA replication licensing factor MCM6 (LOC105040883), mRNA
CL1878.Contig2_All	2.33168	1.47491	-4.27947	-1.41355	DNA replication licensing factor MCM6 (LOC105040883), mRNA
CL1328.Contig6_All	-1.66577	-4.91135	-2.31049	-5.23649	DNA-directed RNA polymerase II subunit 1 (LOC103718915), mRNA
CL1328.Contig4_All	-1.71852	-3.41951	-2.42251	-4.39329	DNA-directed RNA polymerase II subunit 1 (LOC103718915), mRNA
CL181.Contig6_All	4.30786	4.70952	3.9815	4.67388	dnaJ protein homolog (LOC105034489), mRNA
Unigene22200_All	2.38421	1.18866	-3.93271	-1.87381	dynamin-related protein 5A (LOC105041012), mRNA
Unigene8587_All	4.78023	5.71191	4.52733	6.32768	E3 ubiquitin-protein ligase RING1-like (LOC105048804), mRNA
CL2251.Contig4_All	7.95928	8.7402	-12.0248	-4.92676	early nodulin-93-like (LOC105040191), mRNA
CL11510.Contig1_All	3.2932	2.23612	-2.25222	-1.26589	embryonic stem cell-specific 5-hydroxymethylcytosine-binding protein (LOC105035553), mRNA
CL11510.Contig2_All	3.0137	2.26807	-2.53485	-1.10899	embryonic stem cell-specific 5-hydroxymethylcytosine-binding protein (LOC105035553), mRNA
CL2069.Contig2_All	-1.26222	-1.24286	-4.34577	-4.34577	Emiliania huxleyi CCMP1516 hypothetical protein partial mRNA
CL2647.Contig5_All	3.56127	3.50887	1.79807	2.9904	endoplasmin homolog (LOC103706334), mRNA
Unigene8741_All	-4.1682	-6.44122	-3.83289	-2.24793	ethylene-responsive transcription factor ERF003-like (LOC105039661), mRNA
CL14735.Contig1_All	-3.83378	-2.27642	2.34902	1.24972	Eutrema salsugineum hypothetical protein (EUTSA_v10006498mg) mRNA, complete cds
CL18441.Contig1_All	-1.48957	-2.66509	-2.10623	-3.66423	Eutrema salsugineum hypothetical protein (EUTSA_v10029135mg) mRNA, partial cds
CL18903.Contig1_All	-1.14345	-1.09192	-1.29278	-2.65124	expansin-A10-like (LOC103716383), mRNA
CL15367.Contig2_All	-1.08039	-1.61799	-1.41812	-1.18578	fasciclin-like arabinogalactan protein 2 (LOC105061057), mRNA
Unigene12264_All	5.82543	3.62678	3.93484	3.45515	Ferrocalamus rimosivaginus mitochondrion, partial genome
CL15414.Contig1_All	-1.22484	-3.1909	-1.72204	-2.24472	Firmiana danxiaensis microsatellite a10294_SSR49 sequence
CL20590.Contig4_All	-1.1375	-2.73245	-1.34933	-2.58496	formin-like protein 5 (LOC105056129), mRNA
Unigene12330_All	-1.03878	-2.18338	-1.04712	-1.92818	formin-like protein 5 (LOC105056129), mRNA
Unigene20310_All	-2.19611	-1.62709	-1.93029	-2.13465	Fritillaria agrestis serine-glyoxylate aminotransferase (SGA) mRNA, complete cds
Unigene10243_All	3.52625	5.91988	1.58208	-1.61463	Fritillaria agrestis clone AE2 metallothionein type II (MET) mRNA, complete cds
CL1399.Contig5_All	5.26226	6.86355	1.74453	-1.56285	Fritillaria agrestis clone AE2 metallothionein type II (MET) mRNA, complete cds
CL1399.Contig7_All	5.13234	6.65314	2.02217	-1.47374	Fritillaria agrestis clone AE2 metallothionein type II (MET) mRNA, complete cds
CL1399.Contig6_All	3.2918	4.99893	1.70436	-1.35454	Fritillaria agrestis clone AE2 metallothionein type II (MET) mRNA, complete cds
CL1399.Contig1_All	4.10483	5.88301	2.00347	-1.30514	Fritillaria agrestis clone AE2 metallothionein type II (MET) mRNA, complete cds
CL1399.Contig8_All	3.80421	5.54799	1.81613	-1.1194	Fritillaria agrestis clone AE2 metallothionein type II (MET) mRNA, complete cds
CL1399.Contig2_All	4.09006	5.88227	1.46236	-1.05896	Fritillaria agrestis clone AE2 metallothionein type II (MET) mRNA, complete cds
CL19309.Contig2_All	-3.32275	-1.30909	2.22908	1.12136	Fritillaria agrestis cytochrome B6-F complex iron-sulfur subunit precursor (petC) mRNA, complete cds
CL8231.Contig1_All	-4.49335	-2.28244	2.24246	1.09624	Fritillaria agrestis plastocyanin (ploc) mRNA, complete cds
CL12337.Contig1_All	-2.79764	-1.60052	2.22396	1.23945	fruit protein pKIWI502 (LOC105041153), transcript variant X1, mRNA
CL1006.Contig2_All	3.76646	3.10215	-4.35484	-1.078	G2/mitotic-specific cyclin S13-7 (LOC105045452), mRNA
CL10590.Contig1_All	-1.36449	-1.12109	-1.62638	-1.6994	GDP-L-galactose phosphorylase 1-like (LOC103711043), mRNA
CL448.Contig1_All	2.27702	2.89286	-6.34341	-1.97884	geranyl-diphosphate synthase [Hevea brasiliensis]
CL448.Contig2_All	1.79815	2.55446	-10.93	-1.80588	geranyl-diphosphate synthase [Hevea brasiliensis]
CL3596.Contig2_All	-3.60251	-2.93771	1.78526	1.44316	geranylgeranyl diphosphate reductase, chloroplastic (LOC105058545), mRNA
CL30.Contig2_All	7.03342	7.5157	-8.19967	-4.87774	germin-like protein 2 [Lilium regale]
CL2711.Contig3_All	1.86059	1.58578	-1.78061	-1.01667	glucose-6-phosphate/phosphate translocator 2, chloroplastic-like (LOC103703475), mRNA
CL13135.Contig3_All	-1.71506	-2.78479	-1.30656	-3.09797	glutamate receptor 3.5-like (LOC103717150), mRNA
CL3989.Contig1_All	-2.52715	-2.28733	1.87938	1.31472	glutamate--glyoxylate aminotransferase 2 (LOC105049882), mRNA
CL3989.Contig2_All	-2.52857	-2.38321	1.95073	1.3995	glutamate--glyoxylate aminotransferase 2 (LOC105049882), mRNA
CL3902.Contig1_All	5.0045	3.71149	-3.57701	-5.38437	glutathione S-transferase U17-like (LOC105037855), mRNA
CL3902.Contig7_All	5.0367	4.61314	-2.02362	-2.66408	glutathione S-transferase U17-like (LOC105037855), mRNA
CL651.Contig3_All	2.41981	1.79768	-4.17255	-2.63568	glutathione S-transferase U17-like (LOC105043366), transcript variant X2, mRNA
CL3902.Contig6_All	5.80735	5.56986	-2.75809	-2.45894	glutathione S-transferase U17-like (LOC105043366), transcript variant X2, mRNA
CL651.Contig7_All	3.21717	2.72546	-3.17191	-1.99504	glutathione S-transferase U17-like (LOC105043366), transcript variant X2, mRNA
Unigene34705_All	6.16928	5.89434	-2.74205	-5.53619	glutathione S-transferase U18-like (LOC103697456), mRNA
CL4503.Contig4_All	2.70819	2.18516	-9.03342	-1.09091	glutathione transferase GST 23-like (LOC105057829), mRNA
CL10516.Contig2_All	3.31482	2.39569	-3.54235	-2.20313	Glycine max proliferating cell nuclear antigen (LOC548079), mRNA
CL559.Contig12_All	5.18982	4.76818	-1.52448	-1.99594	Glycine max protein SRG1-like (LOC100777264), mRNA
CL19082.Contig4_All	6.52356	6.04439	5.04439	6.40939	GTP-binding protein At3g49725, chloroplastic (LOC103704272), mRNA
CL1170.Contig7_All	8.59991	9.77972	5.50491	7.33498	heat shock 70 kDa protein 14-like (LOC105040287), mRNA
CL1170.Contig23_All	3.61644	3.184	7.85175	10.7185	heat shock 70 kDa protein 14-like (LOC105040287), mRNA
CL3028.Contig7_All	2.8625	3.58496	5.12928	4.39232	heat shock 70 kDa protein 17 (LOC105056346), mRNA
CL1614.Contig2_All	3.37741	3.16	4.1788	4.59826	heat shock 70 kDa protein, mitochondrial (LOC103708466), mRNA
CL14057.Contig2_All	4.60261	4.72296	5.20945	5.46411	heat shock 70 kDa protein, mitochondrial-like (LOC105043482), mRNA
CL20613.Contig6_All	5.38446	4.52682	1.50025	1.76478	heat shock cognate 70 kDa protein 2-like (LOC105044427), misc_RNA
Unigene12165_All	5.63566	4.9332	1.31721	2.16306	heat shock cognate 70 kDa protein 2-like (LOC105044427), misc_RNA
Unigene12159_All	5.05941	4.32167	1.50039	2.44738	heat shock cognate 70 kDa protein 2-like (LOC105044427), misc_RNA
Unigene11734_All	7.85232	7.51139	5.77832	6.43668	heat shock cognate 70 kDa protein 2-like (LOC105044427), misc_RNA
Unigene12163_All	5.84455	4.76354	5.85025	7.4279	heat shock cognate 70 kDa protein 2-like (LOC105044427), misc_RNA
CL950.Contig4_All	8.20457	9.43671	5.46835	6.24447	heat shock protein 83 (LOC103714924), mRNA
CL950.Contig5_All	9.94398	7.85175	7.61471	7.19967	heat shock protein 83 (LOC103714924), mRNA
CL20541.Contig8_All	3.05389	2.83276	1.41729	2.10816	heat shock protein 83 (LOC103715800), mRNA
CL20541.Contig7_All	3.57343	3.2991	2.9856	4.05571	heat shock protein 83 (LOC103715800), mRNA
CL20541.Contig4_All	4.99638	4.76585	2.68286	4.4615	heat shock protein 83 (LOC103715800), mRNA
Unigene19718_All	4.23139	3.70799	2.39157	3.77093	heat shock protein 83 (LOC105059479), mRNA
Unigene7449_All	5.67243	5.16993	5.42403	6.93074	heat shock protein 83-like (LOC105061087), mRNA
Unigene7448_All	11.5421	12.6664	7.12928	7.53916	heat shock protein 83-like (LOC105061087), mRNA
Unigene7446_All	5.73207	5.7362	5.70044	7.75489	heat shock protein 83-like (LOC105061087), mRNA
CL5951.Contig2_All	4.98509	4.52191	2.59637	4.23339	heat stress transcription factor A-3-like (LOC105038205), mRNA
CL5951.Contig5_All	3.88349	3.45717	3.71699	5.64097	heat stress transcription factor A-3-like (LOC105038205), mRNA
Unigene14651_All	1.77864	2.50396	2.94015	3.82633	heat stress transcription factor B-2c-like (LOC105043426), mRNA
CL1844.Contig4_All	3.55336	3.99277	5.24793	5.83289	heat stress transcription factor B-2c-like (LOC105043426), mRNA
Unigene17412_All	1.75995	2.49426	9.08215	9.14211	heat stress transcription factor B-2c-like (LOC105043426), mRNA
CL10243.Contig5_All	6.11779	5.80735	4.23414	-1.28555	hevamine-A-like (LOC103708364), mRNA
CL869.Contig15_All	4.03624	3.57129	-4.13835	-3.28917	histone H2A-like (LOC105045713), mRNA
CL9432.Contig4_All	3.14708	2.7282	-4.54036	-1.78392	histone H2AX (LOC105057850), mRNA
CL19872.Contig3_All	4.7271	3.81979	-5.07073	-1.8914	histone H3.2 (LOC105038336), mRNA
Unigene3221_All	2.20163	1.34104	-3.61977	-1.66705	histone H4 (LOC103723338), mRNA
Unigene38301_All	1.59082	1.4509	-2.72469	-1.59387	histone H4 (LOC103723338), mRNA
Unigene53556_All	1.86803	2.03406	-3.9898	-1.3322	histone H4 (LOC103723338), mRNA
Unigene10555_All	1.63159	1.02499	-3.07121	-1.25407	histone H4 (LOC105058869), mRNA
CL18617.Contig2_All	-1.64689	-1.93134	-1.38187	-2.8413	histone-lysine N-methyltransferase ASHH2-like (LOC103701361), transcript variant X3, mRNA
CL412.Contig3_All	1.67578	1.44767	1.31047	1.73299	homocysteine S-methyltransferase 2-like (LOC105057316), transcript variant X1, mRNA
CL4877.Contig4_All	3.0513	4.07829	2.91689	3.14813	Hordeum vulgare NAC transcription factor (NAC) mRNA, complete cds
CL13727.Contig1_All	4.04243	4.23756	2.18511	3.55466	Hordeum vulgare subsp. vulgare cDNA clone: FLbaf94b13, mRNA sequence
CL14795.Contig2_All	-1.53687	-1.40152	1.90996	1.67062	Hordeum vulgare subsp. vulgare mRNA for predicted protein, complete cds, clone: NIASHv1004J01
CL5627.Contig2_All	-3.7625	-1.07267	1.1791	1.26345	Hordeum vulgare subsp. vulgare mRNA for predicted protein, complete cds, clone: NIASHv1068A13
CL559.Contig11_All	3.79477	2.53441	-1.83399	-2.58097	Hordeum vulgare subsp. vulgare mRNA for predicted protein, complete cds, clone: NIASHv1080A01
CL4325.Contig2_All	2.16957	1.8521	-4.30127	-2.88457	Hordeum vulgare subsp. vulgare mRNA for predicted protein, complete cds, clone: NIASHv2001D05
Unigene22300_All	3.43053	4.00491	-4.37133	-1.16766	Hordeum vulgare subsp. vulgare mRNA for predicted protein, complete cds, clone: NIASHv2058G03
CL15283.Contig7_All	-7.74147	-7.74147	1.20312	-1.92075	Hordeum vulgare subsp. vulgare mRNA for predicted protein, complete cds, clone: NIASHv2109C05
CL15283.Contig4_All	-3.3993	-2.09619	1.04556	-1.40734	Hordeum vulgare subsp. vulgare mRNA for predicted protein, complete cds, clone: NIASHv2109C05
CL20026.Contig2_All	4.23937	4.09697	-5.35096	-2.80619	Hordeum vulgare subsp. vulgare mRNA for predicted protein, complete cds, clone: NIASHv2114G03
CL16675.Contig1_All	4.0407	4.03053	-3.68072	-2.22903	Hordeum vulgare subsp. vulgare mRNA for predicted protein, complete cds, clone: NIASHv2146P16
Unigene12410_All	5.43287	5.58994	2.32441	3.34373	Hordeum vulgare subsp. vulgare mRNA for predicted protein, complete cds, clone: NIASHv3095H06
CL6902.Contig4_All	6.3505	4.53605	-8.29692	-4.08746	Hordeum vulgare subsp. vulgare mRNA for predicted protein, partial cds, clone: NIASHv2069A05
CL2253.Contig6_All	2.32799	2.25806	1.84153	3.18167	hsp70-Hsp90 organizing protein-like (LOC103708511), mRNA
CL2253.Contig10_All	11.8265	12.5708	5.61471	6.89482	hsp70-Hsp90 organizing protein-like (LOC103708511), mRNA
CL2253.Contig3_All	9.03067	10.8842	6.58496	7.79442	hsp70-Hsp90 organizing protein-like (LOC103708511), mRNA
CL2253.Contig4_All	8.43045	8.34873	6.71425	8.73471	hsp70-Hsp90 organizing protein-like (LOC103708511), mRNA
CL2888.Contig4_All	-1.12199	-3.62449	-1.42436	-1.95261	HUA2-like protein 3 (LOC103720366), mRNA
CL20390.Contig1_All	9.39017	8.62936	-7.34873	-5.67066	Hyacinthus orientalis cinnamic acid 4-hydroxylase (C4H) mRNA, partial cds
Unigene7656_All	2.36923	2.81225	2.86494	-2.04525	Hyacinthus orientalis glutathione-S transferase mRNA, partial cds
CL1955.Contig2_All	2.98138	2.4011	-4.78874	-1.24759	Hyacinthus orientalis single-stranded DNA-binding replication protein A (RPA) mRNA, partial cds
CL1955.Contig1_All	2.99753	2.57836	-3.45294	-1.00489	Hyacinthus orientalis single-stranded DNA-binding replication protein A (RPA) mRNA, partial cds
CL12715.Contig1_All	-3.02483	-3.49432	1.07711	1.01127	hypothetical protein [Zea mays]
CL2388.Contig1_All	-3.65554	-4.01384	-3.05224	-5.04189	hypothetical protein Csa_3G902220 [Cucumis sativus]
CL14199.Contig3_All	3.1281	3.66838	8.49185	9.80252	hypothetical protein EMIHUDRAFT_366884, partial [Emiliania huxleyi CCMP1516] >gi|485631707|gb|EOD26800.1| hypothetical protein EMIHUDRAFT_366884, partial [Emiliania huxleyi CCMP1516]
CL9214.Contig2_All	2.00739	2.45297	3.25501	-1.19457	hypothetical protein GUITHDRAFT_119564 [Guillardia theta CCMP2712] >gi|428165275|gb|EKX34274.1| hypothetical protein GUITHDRAFT_119564 [Guillardia theta CCMP2712]
CL9214.Contig4_All	1.79601	2.2925	3.08801	-1.75059	hypothetical protein H257_06407 [Aphanomyces astaci] >gi|574115478|gb|ETV80964.1| hypothetical protein H257_06407 [Aphanomyces astaci]
CL8720.Contig2_All	-3.79442	-5.79442	-1.48278	-5.44626	hypothetical protein H257_12822 [Aphanomyces astaci] >gi|574106501|gb|ETV72018.1| hypothetical protein H257_12822 [Aphanomyces astaci]
CL5349.Contig2_All	8.2854	8.15482	6.22112	7.39282	hypothetical protein LR48_Vigan517s000100 [Vigna angularis]
CL1365.Contig2_All	-1.99283	-2.95888	-1.28635	-2.14549	hypothetical protein MTR_2g090985 [Medicago truncatula] >gi|657399848|gb|KEH39235.1| hypothetical protein MTR_2g090985 [Medicago truncatula]
CL14199.Contig4_All	8.11894	9.28771	5.56033	6.77808	hypothetical protein OsI_27179 [Oryza sativa Indica Group]
CL13130.Contig1_All	-2.75619	-1.75619	-1.16423	-2.36127	hypothetical protein POPTR_0006s02110g [Populus trichocarpa] >gi|550335279|gb|ERP58726.1| hypothetical protein POPTR_0006s02110g [Populus trichocarpa]
CL1338.Contig5_All	6.49185	7.80735	6.62777	8.05955	hypothetical protein POPTR_0017s02810g [Populus trichocarpa] >gi|550319189|gb|ERP50357.1| hypothetical protein POPTR_0017s02810g [Populus trichocarpa]
CL4887.Contig1_All	6.26679	6.42626	-10.0875	-2.64452	hypothetical protein PRUPE_ppb004684mg [Prunus persica] >gi|462412823|gb|EMJ17872.1| hypothetical protein PRUPE_ppb004684mg [Prunus persica]
CL9214.Contig1_All	2.13148	2.61404	2.65627	-1.47393	hypothetical protein SELMODRAFT_87940 [Selaginella moellendorffii] >gi|300165267|gb|EFJ31875.1| hypothetical protein SELMODRAFT_87940 [Selaginella moellendorffii]
CL9214.Contig5_All	2.53273	2.99639	3.59031	-1.16636	hypothetical protein SELMODRAFT_87940 [Selaginella moellendorffii] >gi|300165267|gb|EFJ31875.1| hypothetical protein SELMODRAFT_87940 [Selaginella moellendorffii]
CL5295.Contig1_All	12.0668	12.4242	-4.79052	-4.93297	hypothetical protein SETIT_031446mg [Setaria italica]
CL11323.Contig1_All	-1.65024	-1.40092	-1.46075	-1.93326	hypothetical protein SORBI_001G394200 [Sorghum bicolor]
CL637.Contig5_All	5.37899	5.83589	4.39474	4.4125	hypothetical protein TRIUR3_08782 [Triticum urartu]
CL2103.Contig4_All	3.49033	2.92961	-8.10329	-6.10329	hypothetical protein VITISV_020020 [Vitis vinifera]
CL150.Contig1_All	5.85798	6.08746	-6.34834	-3.70198	hypothetical protein VITISV_020020 [Vitis vinifera]
CL10936.Contig7_All	1.41724	-6.35755	8.93074	5.83289	interferon-related developmental regulator 1 (LOC103718573), transcript variant X3, mRNA
CL4325.Contig3_All	1.75348	1.42053	-3.81688	-2.97847	Ipomoea lobata chalcone synthase (CHS-E) mRNA, partial cds
Unigene2692_All	1.8283	2.40363	-1.7707	-1.29119	isoflavone 2&apos;-hydroxylase-like (LOC103705246), mRNA
CL1118.Contig3_All	1.40475	-1.87447	-1.10269	-1.71149	kinesin-like calmodulin-binding protein homolog (LOC103701425), transcript variant X3, mRNA
CL15256.Contig1_All	7.10852	6.83289	2.54649	4.11182	L-ascorbate peroxidase, cytosolic-like (LOC103709007), mRNA
Unigene12646_All	3.53056	2.94276	-3.59288	-2.21799	L-ascorbate peroxidase, cytosolic-like (LOC105045793), mRNA
Unigene12645_All	3.69534	3.00974	-3.68201	-2.0753	L-ascorbate peroxidase, cytosolic-like (LOC105045793), mRNA
CL11605.Contig5_All	6.55629	4.08746	1.46279	2.90689	Lactuca sativa mitochondrial NADH dehydrogenase subunit 4 (nad4) gene, complete cds
CL5363.Contig7_All	-3.91745	-6.24716	3.35505	2.22581	lectin, partial [Allium sativum]
CL8296.Contig2_All	-1.07839	-1.22898	-1.22714	-2.13284	leucine-rich repeat extensin-like protein 3 (LOC105048039), mRNA
Unigene3353_All	6.67243	5.58496	-8.29462	-3.97269	leucine-rich repeat extensin-like protein 6 (LOC105057424), mRNA
CL15306.Contig1_All	2.79959	3.00406	-1.5739	-1.3213	Ligustrum micranthum DNA, microsatellite: Lm7231
CL14109.Contig3_All	-2.16346	-1.34096	2.18392	1.55943	Lilium brownii AT1G65230-like protein mRNA, partial cds
CL14109.Contig2_All	-2.49384	-1.06135	3.00673	2.33535	Lilium brownii AT1G65230-like protein mRNA, partial cds
CL15183.Contig4_All	-4.15924	-3.19757	3.32193	3.08746	Lilium davidii cultivar Unicolor soluble acid invertase mRNA, complete cds
CL2491.Contig2_All	5.00899	5.17393	5.39232	6.24793	Lilium davidii var. unicolor ADP-glucose pyrophosphorylase large subunit (AGP1) mRNA, complete cds
Unigene2512_All	-1.61759	-1.76876	-1.90526	-2.61798	Lilium davidii var. unicolor DEAD-box RNA helicase (RH2) mRNA, complete cds
CL1931.Contig8_All	2.84493	3.35374	-3.03013	-4.16926	Lilium davidii var. unicolor glyceraldehyde-3-phosphate dehydrogenase (GAPDH1) mRNA, complete cds
CL12225.Contig2_All	1.16421	1.51424	-2.8854	-4.12213	Lilium davidii var. unicolor glyceraldehyde-3-phosphate dehydrogenase (GAPDH1) mRNA, complete cds
CL1931.Contig6_All	1.31437	1.04644	-2.83105	-4.05694	Lilium davidii var. unicolor glyceraldehyde-3-phosphate dehydrogenase (GAPDH1) mRNA, complete cds
CL869.Contig3_All	4.80201	5.21616	-3.28716	-1.22005	Lilium davidii var. unicolor mRNA for H2A.W.2 (histone gene)
CL869.Contig8_All	3.66586	3.18347	-5.48626	-2.27988	Lilium davidii var. unicolor mRNA for H2A.W.4 (histone gene)
CL869.Contig13_All	3.66662	3.16161	-5.39384	-2.2257	Lilium davidii var. unicolor mRNA for H2A.W.4 (histone gene)
CL869.Contig14_All	2.80514	2.6725	-6.14975	-1.82782	Lilium davidii var. unicolor mRNA for H2A.W.4 (histone gene)
CL869.Contig5_All	4.9254	3.87181	-6.13327	-1.61986	Lilium davidii var. unicolor mRNA for H2A.W.4 (histone gene)
CL20427.Contig1_All	4.21539	4.33653	-4.94953	-1.58496	Lilium davidii var. unicolor mRNA for H2A.W.4 (histone gene)
CL869.Contig9_All	4.82997	4.04943	-5.13098	-1.57663	Lilium davidii var. unicolor mRNA for H2A.W.4 (histone gene)
CL869.Contig2_All	3.90256	3.13898	-5.95353	-1.52631	Lilium davidii var. unicolor mRNA for H2A.W.4 (histone gene)
CL869.Contig11_All	7.19967	6.53528	-5.83289	-1.30512	Lilium davidii var. unicolor mRNA for H2A.W.4 (histone gene)
CL869.Contig12_All	4.52543	4.09126	-5.21835	-1.26808	Lilium davidii var. unicolor mRNA for H2A.W.4 (histone gene)
CL20427.Contig2_All	4.77995	4.69274	-7.55787	-1.23852	Lilium davidii var. unicolor mRNA for H2A.W.4 (histone gene)
CL869.Contig10_All	3.93066	3.35189	-5.06348	-1.17695	Lilium davidii var. unicolor mRNA for H2A.W.4 (histone gene)
Unigene4519_All	8.55049	7.97766	-5.22163	-1.10371	Lilium davidii var. unicolor mRNA for H2A.W.4 (histone gene)
CL20427.Contig3_All	5.42178	5.24249	-6.8347	-1.06368	Lilium davidii var. unicolor mRNA for H2A.W.4 (histone gene)
CL19728.Contig1_All	-1.30681	-1.13173	-1.76747	-1.961	Lilium davidii var. unicolor mRNA for H2B.2 (histone gene)
Unigene20161_All	1.15645	2.53449	-1.81906	-1.91048	Lilium davidii var. unicolor mRNA for H4 (histone gene)
Unigene1514_All	1.82608	2.02046	-2.84351	-1.68204	Lilium davidii var. unicolor mRNA for H4 (histone gene)
Unigene23185_All	3.69414	3.6384	-2.74619	-1.42715	Lilium davidii var. unicolor mRNA for H4 (histone gene)
Unigene29845_All	1.99205	3.05635	-2.66258	-1.14672	Lilium davidii var. unicolor mRNA for H4 (histone gene)
Unigene20160_All	1.50459	2.63682	-2.725	-1.07352	Lilium davidii var. unicolor mRNA for H4 (histone gene)
Unigene52571_All	3.11306	3.34842	-2.49147	-1.75276	Lilium davidii var. unicolor partial mRNA for H2B.4 (histone gene)
CL496.Contig2_All	3.05572	2.91464	-3.75807	-1.29754	Lilium davidii var. unicolor partial mRNA for H2B.4 (histone gene)
CL1537.Contig2_All	-1.14048	-1.09518	-1.41119	-1.12394	Lilium davidii var. unicolor tubulin alpha chain (alpha TUB1) mRNA, complete cds
Unigene8716_All	-1.18019	-1.04775	-1.4247	-1.01643	Lilium davidii var. unicolor tubulin alpha chain (alpha TUB1) mRNA, complete cds
CL12208.Contig2_All	2.0895	2.02006	-5.5157	-2.25697	Lilium hybrid cultivar cultivar Belladonna 1-deoxyxylulose-5-phosphate synthase mRNA, partial cds
CL12208.Contig3_All	1.62224	1.49135	-5.35698	-2.11779	Lilium hybrid cultivar cultivar Belladonna 1-deoxyxylulose-5-phosphate synthase mRNA, partial cds
Unigene55961_All	10.3083	10.983	-9.53916	-9.53916	Lilium hybrid cultivar cultivar Sorbonne pathogenesis-related protein 10 (PR10) mRNA, complete cds
CL5388.Contig2_All	-4.2362	-5.61471	-6.07682	-9.07682	Lilium hybrid cultivar Robina polyphenol oxidase (PPO1) mRNA, complete cds
CL1329.Contig5_All	1.58935	1.36732	-2.59564	-1.97308	Lilium hybrid cultivar Sorbonne 4cl (4CL) mRNA, complete cds
CL15995.Contig3_All	-4.49185	-4.49185	1.28356	-1.17588	Lilium hybrid cultivar Sorbonne LS-ZJU01 microsatellite sequence
CL12513.Contig1_All	-1.52885	-2.20928	-1.09758	-1.18848	Lilium hybrid cultivar Sorbonne LS-ZJU02 microsatellite sequence
CL9456.Contig2_All	-1.07552	-3.08906	-2.40808	-5.10852	Lilium hybrid cultivar Sorbonne LS-ZJU10 microsatellite sequence
Unigene6907_All	1.2215	1.40858	-3.06086	-3.72996	Lilium hybrid cultivar Sorbonne LS-ZJU16 microsatellite sequence
CL8940.Contig3_All	3.66051	2.78727	-3.91886	-2.69647	Lilium hybrid cultivar Sorbonne LS-ZJU21 microsatellite sequence
CL4357.Contig3_All	10.6284	9.87191	-1.19086	-1.38429	Lilium hybrid cultivar Sorbonne LS-ZJU40 microsatellite sequence
Unigene52572_All	2.25217	1.28243	-4.96627	-2.75619	Lilium hybrid cultivar Sorbonne LS-ZJU43 microsatellite sequence
Unigene21194_All	2.16739	2.82192	-3.03991	-1.46384	Lilium hybrid cultivar Sorbonne LS-ZJU43 microsatellite sequence
Unigene53375_All	2.88958	3.42167	-4.48839	-1.43801	Lilium hybrid cultivar Sorbonne LS-ZJU43 microsatellite sequence
CL13315.Contig2_All	2.5237	2.71822	-2.343	-1.3707	Lilium hybrid cultivar Sorbonne LS-ZJU43 microsatellite sequence
Unigene7368_All	2.08674	2.0362	-3.52763	-1.17211	Lilium hybrid cultivar Sorbonne LS-ZJU43 microsatellite sequence
CL496.Contig1_All	2.60695	2.62843	-3.29346	-1.14037	Lilium hybrid cultivar Sorbonne LS-ZJU43 microsatellite sequence
Unigene11586_All	2.55176	2.39531	-3.26958	-1.09231	Lilium hybrid cultivar Sorbonne LS-ZJU43 microsatellite sequence
Unigene7364_All	1.86032	1.99338	-1.92201	-1.02158	Lilium hybrid cultivar Sorbonne LS-ZJU43 microsatellite sequence
CL61.Contig7_All	-1.2329	-1.9548	-2.24257	-2.15391	Lilium hybrid cultivar Sorbonne LS-ZJU50 microsatellite sequence
CL61.Contig4_All	-1.2894	-2.43815	-2.2666	-2.02999	Lilium hybrid cultivar Sorbonne LS-ZJU50 microsatellite sequence
CL9281.Contig5_All	-2.88923	-1.75407	2.54353	1.63805	Lilium hybrid division I HYB mRNA for beta-ring hydroxylase, partial cds, cultivar: Connecticut King
CL9281.Contig3_All	-2.90313	-1.94458	2.49341	1.70868	Lilium hybrid division I HYB mRNA for beta-ring hydroxylase, partial cds, cultivar: Connecticut King
CL173.Contig2_All	-1.34792	-1.07696	-1.60226	-2.93151	Lilium hybrid division I LhPAL1-2 mRNA for phenylalanine ammonia lyase, complete cds, cultivar: Montreux
Unigene22366_All	7.0935	6.28759	9.14466	11.543	Lilium lancifolium small heat shock protein mRNA, partial cds
Unigene22367_All	6.99365	5.96787	10.1189	12.363	Lilium lancifolium small heat shock protein mRNA, partial cds
CL8150.Contig3_All	2.39986	1.26885	-3.17707	-2.00625	Lilium longiflorum 14-3-3 protein Lil 1433-2 mRNA, complete cds
CL980.Contig3_All	-7.93664	-5.12928	-2.43706	-5.65208	Lilium longiflorum chemocyanin mRNA, complete cds
CL980.Contig1_All	1.4862	1.4471	-4.5052	-4.00116	Lilium longiflorum chemocyanin mRNA, complete cds
CL17816.Contig4_All	-2.6477	-1.46713	1.91405	-3.73575	Lilium longiflorum chloroplast, complete genome
Unigene17350_All	6.17243	3.18982	4.08746	2.12338	Lilium longiflorum clone fosmid LLF3, complete sequence
Unigene4892_All	6.89482	6.39613	7.7211	8.36632	Lilium longiflorum clone fosmid LLF4, complete sequence
Unigene4636_All	2.58162	3.02074	1.85823	3.13551	Lilium longiflorum clone LP27 unknown mRNA
CL6753.Contig5_All	5.64386	7.03342	10.2761	10.8305	Lilium longiflorum clone LP27 unknown mRNA
CL5933.Contig2_All	2.575	2.36178	1.67584	-2.32518	Lilium longiflorum cultivar Prince Ice chitinase 1 mRNA, partial cds
CL7959.Contig1_All	-3.07018	-1.73118	1.4508	1.46334	Lilium longiflorum cultivar Prince Ice chloroplast thylakoid bound ascorbate peroxidase mRNA, partial cds; nuclear gene for chloroplast product
CL7959.Contig2_All	-2.71418	-1.39892	1.38989	1.61575	Lilium longiflorum cultivar Prince Ice chloroplast thylakoid bound ascorbate peroxidase mRNA, partial cds; nuclear gene for chloroplast product
CL6633.Contig5_All	1.15795	1.13642	-5.55459	-5.55459	Lilium longiflorum guanylate kinase (GK-1) mRNA, complete cds
CL209.Contig1_All	4.08746	4.31288	3.04076	3.55234	Lilium longiflorum heat shock transcription factor A2 mRNA, complete cds
Unigene14710_All	8.19565	8.23522	5.88042	6.11042	Lilium longiflorum heat shock transcription factor A2 mRNA, complete cds
Unigene14708_All	6.22629	6.40382	5.90948	6.12197	Lilium longiflorum heat shock transcription factor A2 mRNA, complete cds
CL20106.Contig1_All	7.22159	7.24555	7.37674	7.8841	Lilium longiflorum heat shock transcription factor A2 mRNA, complete cds
CL20106.Contig4_All	7.61943	7.43444	7.56224	8.27612	Lilium longiflorum heat shock transcription factor A2 mRNA, complete cds
CL20106.Contig6_All	7.50053	7.25972	7.52956	8.28162	Lilium longiflorum heat shock transcription factor A2 mRNA, complete cds
CL20106.Contig3_All	6.18982	6.49643	8.07252	8.97568	Lilium longiflorum heat shock transcription factor A2 mRNA, complete cds
CL3732.Contig6_All	7.68014	6.7976	7.2854	8.85123	Lilium longiflorum LIM10 mRNA, partial cds, clone:plim10
CL3732.Contig5_All	7.71734	6.95168	9.02929	11.0641	Lilium longiflorum LIM10 mRNA, partial cds, clone:plim10
CL693.Contig1_All	7.47389	6.94677	8.41363	11.4062	Lilium longiflorum LIM10 mRNA, partial cds, clone:plim10
CL693.Contig2_All	8.21432	7.58496	9.22159	12.2926	Lilium longiflorum LIM10 mRNA, partial cds, clone:plim10
CL7659.Contig1_All	10.3242	10.1536	6.15313	8.3716	Lilium longiflorum LIM11 mRNA, partial cds, clone:plim10
CL7659.Contig4_All	7.22329	7.09726	7.85175	10.0741	Lilium longiflorum LIM11 mRNA, partial cds, clone:plim10
CL7659.Contig5_All	7.12516	6.9259	8.28633	10.8082	Lilium longiflorum LIM11 mRNA, partial cds, clone:plim10
Unigene8270_All	11.7541	10.6795	6.53916	8.42206	Lilium longiflorum LIM12 mRNA, partial cds, clone:plim12
CL693.Contig3_All	5.31159	5.13516	6.28936	9.51654	Lilium longiflorum LIM12 mRNA, partial cds, clone:plim12
CL693.Contig9_All	5.9946	5.51467	6.84549	10.6909	Lilium longiflorum LIM12 mRNA, partial cds, clone:plim12
Unigene10542_All	6.96347	6.15866	8.08215	10.8865	Lilium longiflorum LIM12 mRNA, partial cds, clone:plim12
Unigene10205_All	5.06958	4.50307	9.13186	12.3401	Lilium longiflorum LIM12 mRNA, partial cds, clone:plim12
CL693.Contig8_All	4.84612	4.59171	10.2842	13.8148	Lilium longiflorum LIM12 mRNA, partial cds, clone:plim12
Unigene12149_All	2.63174	2.61501	2.00055	2.638	Lilium longiflorum LIM18 mRNA, complete cds, clone:plim18
CL20220.Contig3_All	2.83167	2.88401	2.0148	2.66054	Lilium longiflorum LIM18 mRNA, complete cds, clone:plim18
CL1607.Contig1_All	1.16711	1.50918	-3.8017	-1.17702	Lilium longiflorum lipid transfer protein precursor (LTP) mRNA, complete cds
CL7298.Contig2_All	-2.65253	-5.59442	-1.27009	-4.43155	Lilium longiflorum mRNA for argonaute protein, complete cds
CL7298.Contig1_All	-2.40633	-5.3072	-1.5318	-3.68505	Lilium longiflorum mRNA for argonaute protein, complete cds
CL3557.Contig3_All	-3.12881	-3.58092	1.48799	-2.77278	Lilium longiflorum tapetum-specific protein LLA-115 (LLA-115) gene, complete cds
Unigene515_All	-3.94793	-5.08802	1.70293	-2.50974	Lilium longiflorum tapetum-specific protein LLA-115 (LLA-115) gene, complete cds
CL716.Contig3_All	4.40655	4.52176	-5.11761	-1.66682	Lilium longiflorum YAH3 mRNA for histone H3, complete cds
CL20569.Contig3_All	3.1548	3.32138	-4.64916	-1.53059	Lilium longiflorum YAH3 mRNA for histone H3, complete cds
CL3274.Contig2_All	10.0993	10.545	-8.53916	-3.21723	Lilium regale germin-like protein (GLP1) mRNA, complete cds
CL9428.Contig3_All	-2.81214	-1.81214	-9.44294	-6.27302	Lilium regale LrMYB15 mRNA for transcription factor R2R3-MYB, complete cds, allele: LrMYB15-1
CL9428.Contig2_All	-6.58496	-6.58496	-8.92184	-6.92184	Lilium regale LrMYB15 mRNA for transcription factor R2R3-MYB, complete cds, allele: LrMYB15-2
CL4502.Contig2_All	4.06471	2.34174	-3.2847	-4.19523	Lilium regale pathogen-related protein 10 (PR10) mRNA, complete cds
CL4502.Contig3_All	3.05876	1.37213	-1.345	-2.49518	Lilium regale pathogen-related protein 10 (PR10) mRNA, complete cds
CL523.Contig6_All	3.29064	3.24276	-4.69182	-1.61998	Lilium regale pathogenesis-related protein 10 (PR10-1) mRNA, complete cds
Unigene59233_All	5.3545	3.564	-5.58016	-1.52252	Lilium regale pathogenesis-related protein 10 (PR10-1) mRNA, complete cds
Unigene7708_All	5.11464	3.67072	-4.61961	-1.59197	Lilium regale pathogenesis-related protein 10 (PR10-2) mRNA, complete cds
Unigene29327_All	7.6865	7.45943	-10.0293	-10.0293	Lilium regale pathogenesis-related protein 10 (PR10-3) mRNA, complete cds
CL20508.Contig11_All	9.16742	10.0607	-5.51227	-5.23278	Lilium regale pathogenesis-related protein 10 (PR10-3) mRNA, complete cds
CL20508.Contig2_All	6.7469	7.23316	-3.22972	-4.51816	Lilium regale pathogenesis-related protein 10 (PR10-3) mRNA, complete cds
CL20508.Contig9_All	2.73981	3.22824	-3.85581	-3.78436	Lilium regale pathogenesis-related protein 10 (PR10-3) mRNA, complete cds
Unigene19673_All	2.67587	3.60823	-7.05911	-3.51936	Lilium regale pathogenesis-related protein 10 (PR10-3) mRNA, complete cds
CL20508.Contig7_All	3.40226	4.10089	-3.79322	-3.35935	Lilium regale pathogenesis-related protein 10 (PR10-3) mRNA, complete cds
CL20508.Contig3_All	2.44385	3.70981	-2.78832	-3.2586	Lilium regale pathogenesis-related protein 10 (PR10-3) mRNA, complete cds
CL20508.Contig10_All	4.31288	4.78577	-7.6969	-2.74224	Lilium regale pathogenesis-related protein 10 (PR10-3) mRNA, complete cds
Unigene52606_All	7.49212	7.08976	-4.48574	-2.31465	Lilium regale pathogenesis-related protein 10 (PR10-4) mRNA, complete cds
CL20508.Contig6_All	2.83678	3.03023	-2.86724	-2.04177	Lilium regale pathogenesis-related protein 10 (PR10-4) mRNA, complete cds
CL20508.Contig8_All	4.18587	3.41616	-1.47038	-1.39384	Lilium regale pathogenesis-related protein 10 (PR10-4) mRNA, complete cds
Unigene29475_All	4.26397	3.07168	-7.33827	-1.97447	Lilium regale pathogenesis-related protein 10 (PR10-5) mRNA, complete cds
Unigene52945_All	2.3637	2.29471	-4.95956	-3.82711	Lilium regale pathogenesis-related protein 10 (PR10-6) mRNA, complete cds
CL523.Contig1_All	2.61331	2.20263	-8.70044	-4.24101	Lilium regale pathogenesis-related protein 10 (PR10-7) mRNA, complete cds
CL20508.Contig5_All	-2.76755	-1.22913	-2.1281	-3.20767	Lilium regale pathogenesis-related protein 10 (PR10-8) mRNA, complete cds
CL863.Contig7_All	2.81307	1.66846	-3.79212	-2.34042	Lilium regale tau class glutathione S-transferase (GSTU5) mRNA, complete cds
CL863.Contig8_All	5.05468	4.25311	-4.07973	-2.19338	Lilium regale tau class glutathione S-transferase (GSTU5) mRNA, complete cds
CL863.Contig1_All	3.80648	3.30188	1.02456	1.364	Lilium regale tau class glutathione S-transferase (GSTU5) mRNA, complete cds
Unigene35319_All	2.44006	2.4272	1.12911	1.54232	Lilium regale tau class glutathione S-transferase (GSTU5) mRNA, complete cds
CL20563.Contig1_All	-5.70044	-4.11548	-5.95884	-7.69581	Lilium sp. KHK-2014 chloroplast, complete genome
Unigene11790_All	-9.18982	-9.18982	-7.56986	-6.56986	Lilium sp. KHK-2014 chloroplast, complete genome
CL1233.Contig2_All	-2.80058	-3.05889	-5.2854	-2.53817	Lilium sp. KHK-2014 chloroplast, complete genome
Unigene15439_All	-3.79494	-3.04647	1.43556	-2.05477	Lilium sp. KHK-2014 chloroplast, complete genome
CL2703.Contig6_All	1.14259	1.59372	3.26492	4.52937	Lilium sp. KHK-2014 chloroplast, complete genome
CL6751.Contig2_All	5.21653	2.8625	1.58877	1.16738	Lilium tigrinum cytochrome oxidase subunit 1 (cox1) gene, partial cds; mitochondrial
CL7490.Contig4_All	-5.40982	-3.6137	1.19836	1.04569	linoleate 13S-lipoxygenase 2-1, chloroplastic-like (LOC105050486), mRNA
CL609.Contig4_All	7.59533	7.47916	-3.17323	-5.73045	Linum usitatissimum peroxidase (FLXPER3) mRNA, complete cds
CL609.Contig2_All	4.26627	4.00998	-3.33744	-4.15458	Linum usitatissimum peroxidase (FLXPER3) mRNA, complete cds
CL609.Contig3_All	6.196	6.09968	-6.17792	-4.10753	Linum usitatissimum peroxidase (FLXPER3) mRNA, complete cds
CL1208.Contig1_All	-4.24793	-3.66297	1.37763	-2.48733	LLA-115 [Lilium longiflorum] >gi|189409350|gb|ACD93462.1| tapetum-specific protein LLA-115 [Lilium longiflorum]
CL12986.Contig1_All	-4.55514	-5.26642	1.93049	-2.07027	LLA-115 [Lilium longiflorum] >gi|189409350|gb|ACD93462.1| tapetum-specific protein LLA-115 [Lilium longiflorum]
CL1208.Contig2_All	-5.56071	-4.11005	1.25862	-1.25678	LLA-115 [Lilium longiflorum] >gi|189409350|gb|ACD93462.1| tapetum-specific protein LLA-115 [Lilium longiflorum]
Unigene3336_All	8.7039	6.35755	-4.92283	-3.92283	LOB domain-containing protein 29-like (LOC105031962), mRNA
CL15646.Contig2_All	-1.87962	-2.80076	-1.25745	-2.66297	Lotus japonicus clone JCVI-FLLj-10N5 unknown mRNA
CL8474.Contig3_All	-2.12821	-1.13852	2.0156	1.12814	Lotus japonicus clone JCVI-FLLj-6F7 unknown mRNA
CL20207.Contig5_All	3.10804	2.21286	5.02772	6.49185	luminal-binding protein 4 (LOC105054898), mRNA
Unigene12161_All	4.38693	4.88987	5.91754	7.41316	luminal-binding protein 4 (LOC105054898), mRNA
CL20207.Contig14_All	8.89178	10.2288	6.6865	7.79442	luminal-binding protein 4 (LOC105054898), mRNA
CL20207.Contig15_All	11.0795	11.7834	9.12928	11.0593	luminal-binding protein 4 (LOC105054898), mRNA
CL53.Contig2_All	5.86295	3.27798	3.1239	1.16294	Malus hupehensis var. mengshanensis mitochondrion, complete genome
Unigene10062_All	7.34696	4.70044	3.92481	2.88264	Malus hupehensis var. mengshanensis mitochondrion, complete genome
CL6402.Contig4_All	-1.32193	-2.14505	-1.61492	-1.38811	MATH domain-containing protein At5g43560-like (LOC105034318), transcript variant X4, mRNA
CL2529.Contig2_All	-1.15486	-3.07265	-2.03836	-3.03836	mediator of RNA polymerase II transcription subunit 15a-like (LOC103723566), transcript variant X1, mRNA
CL12763.Contig1_All	7.08392	3.90689	3.02362	2.59401	Mimulus guttatus mitochondrion, complete genome
CL13570.Contig5_All	-2.85757	-2.60651	-1.523	-2.05063	minus agglutinin [Chlamydomonas incerta]
CL16152.Contig10_All	-1.89878	-2.83289	-2.06667	-4.9542	mitochondrial uncoupling protein 5 (LOC103722297), mRNA
CL16152.Contig7_All	-2.12501	-1.98299	-2.0485	-4.61674	mitochondrial uncoupling protein 5 (LOC103722297), mRNA
CL13452.Contig2_All	-1.98861	-1.83389	-2.66178	-4.07682	mitogen-activated protein kinase kinase 9-like (LOC103696013), mRNA
CL13452.Contig1_All	-2.65959	-1.87842	-3.00957	-3.85586	mitogen-activated protein kinase kinase 9-like (LOC105041120), mRNA
CL3282.Contig2_All	2.26614	1.63387	-3.86537	-1.59341	mitogen-activated protein kinase kinase kinase NPK1-like (LOC105052831), transcript variant X2, mRNA
CL1028.Contig13_All	-7.07682	-7.07682	1.72634	2.73409	Morus notabilis Chaperone protein partial mRNA
CL1028.Contig9_All	4.29342	3.73383	6.02803	7.36429	Morus notabilis Chaperone protein partial mRNA
CL1028.Contig8_All	5.90689	5.93074	7.59246	9.59991	Morus notabilis Chaperone protein partial mRNA
CL1328.Contig5_All	-1.87722	-3.42675	-2.38453	-4.21767	Morus notabilis DNA-directed RNA polymerase II subunit rpb1 partial mRNA
CL3958.Contig1_All	5.01069	5.12338	-5.60614	-1.15094	myb-like protein AA (LOC105041749), mRNA
CL418.Contig9_All	9.71081	9.70908	3.27302	4.77844	myeloid leukemia factor 1-like (LOC103708269), mRNA
CL418.Contig5_All	4.48395	3.89422	5.93546	6.59395	myeloid leukemia factor 1-like (LOC103708269), mRNA
CL418.Contig8_All	4.84695	4.56597	9.43671	9.84392	myeloid leukemia factor 1-like (LOC103708269), mRNA
Unigene5302_All	-1.16993	-2.63387	-1.79837	-2.03653	myosin-1-like (LOC103714771), mRNA
CL12524.Contig2_All	-1.15974	-3.11775	-1.06261	-4.45609	myosin-11-like (LOC105057388), transcript variant X2, mRNA
Unigene15060_All	5.74147	3.11548	2.56768	2.36257	Nicotiana tabacum/Hyoscyamus niger cybrid clone contig1 mitochondrion, complete sequence
CL1653.Contig3_All	2.9567	1.54449	5.8125	6.6125	nostrin (LOC105050881), transcript variant X1, mRNA
Unigene10633_All	-4.49541	-4.30277	-1.57154	-1.654	nuclear transcription factor Y subunit C-4-like (LOC105038804), transcript variant X2, mRNA
CL12571.Contig1_All	1.07293	-8.66178	-5.54047	1.18699	nucleobase-ascorbate transporter 6 (LOC105039169), mRNA
CL20541.Contig6_All	3.04241	2.71176	1.33492	2.47202	Ornithogalum longebracteatum heat shock protein 83 (HSP83-2) mRNA, complete cds
CL20541.Contig9_All	4.64161	4.55154	1.85203	2.95408	Ornithogalum longebracteatum heat shock protein 83 (HSP83-2) mRNA, complete cds
CL351.Contig6_All	7.49185	7.45121	7.24513	8.22514	Ornithogalum longebracteatum small heat shock protein (sHSP) mRNA, complete cds
CL351.Contig4_All	3.31288	4.6865	7.26147	8.27901	Ornithogalum longebracteatum small heat shock protein (sHSP) mRNA, complete cds
CL351.Contig2_All	4.3624	4.48157	8.02791	10.676	Ornithogalum longebracteatum small heat shock protein (sHSP) mRNA, complete cds
CL869.Contig4_All	3.0236	2.51798	-3.78921	-2.77129	Oryza officinalis cDNA, clone: CCP06D12, expressed in panicle of CC genome
CL325.Contig1_All	4.34577	4.66297	5.09465	7.51123	Oryza sativa (indica cultivar-group) cDNA clone:OSIGCRA112D23, full insert sequence
Unigene19620_All	-3.63421	-3.31228	1.346	-1.46845	Oryza sativa (indica cultivar-group) cDNA clone:OSIGCRA218A09, full insert sequence
CL12661.Contig4_All	5.70683	7.73419	-9.47978	-2.27033	Oryza sativa (indica cultivar-group) cDNA clone:OSIGCRN127M12, full insert sequence
CL16163.Contig1_All	2.16651	3.86326	3.04888	4.65326	Oryza sativa (indica cultivar-group) cDNA clone:OSIGCSN077D02, full insert sequence
CL16171.Contig2_All	-1.40293	-1.6243	-2.22001	-3.36923	Oryza sativa Indica Group cultivar RP Bio-226 chromosome 12 sequence
CL13482.Contig4_All	-1.5617	-2.01758	-1.20615	-1.18075	Oryza sativa Indica Group cultivar RP Bio-226 chromosome 4 sequence
CL10367.Contig2_All	-1.74595	-1.40018	-1.4634	-1.09276	Oryza sativa Indica Group cultivar RP Bio-226 chromosome 4 sequence
CL6334.Contig7_All	-1.08746	-3.5025	-2.82927	-4.63662	Oryza sativa Japonica Group cDNA clone:001-200-F08, full insert sequence
CL653.Contig1_All	-1.23061	-2.41504	-6.55459	-2.03103	Oryza sativa Japonica Group cDNA clone:J013093O09, full insert sequence
CL14155.Contig1_All	1.09251	-5.65344	-2.73361	-4.35252	Oryza sativa Japonica Group cDNA clone:J023100A14, full insert sequence
CL11381.Contig3_All	2.09245	2.94596	-5.78136	2.01306	Oryza sativa Japonica Group cDNA clone:J033027F11, full insert sequence
CL1170.Contig2_All	2.67666	1.69463	3.41504	2.90689	Oryza sativa Japonica Group cDNA clone:J033113E02, full insert sequence
CL12043.Contig3_All	-2.91045	-1.66534	1.32193	1.17463	Oryza sativa Japonica Group cDNA, clone: J065015G22, full insert sequence
CL2102.Contig1_All	-3.07987	-1.98334	-5.61471	-5.61471	Oryza sativa Japonica Group DNA, chromosome 1, cultivar: Nipponbare, complete sequence
Unigene2699_All	5.60918	5.86083	-6.05623	-4.22379	Oryza sativa Japonica Group DNA, chromosome 1, cultivar: Nipponbare, complete sequence
Unigene7702_All	-2.48113	-3.65105	-6.84549	-3.84549	Oryza sativa Japonica Group DNA, chromosome 1, cultivar: Nipponbare, complete sequence
CL19872.Contig1_All	3.57238	2.76377	-4.66053	-2.25307	Oryza sativa Japonica Group DNA, chromosome 1, cultivar: Nipponbare, complete sequence
CL17322.Contig1_All	7.15517	5.74109	9.22744	11.9771	Oryza sativa Japonica Group DNA, chromosome 1, cultivar: Nipponbare, complete sequence
CL17322.Contig2_All	6.92481	5.57049	11.2592	13.5332	Oryza sativa Japonica Group DNA, chromosome 1, cultivar: Nipponbare, complete sequence
CL3902.Contig5_All	6.06738	5.86825	-3.1661	-4.65153	Oryza sativa Japonica Group DNA, chromosome 10, cultivar: Nipponbare, complete sequence
CL2176.Contig4_All	-3.67243	-2.23502	-1.06461	-1.91812	Oryza sativa Japonica Group DNA, chromosome 11, cultivar: Nipponbare, complete sequence
Unigene12425_All	-2.25922	-2.62755	1.47131	-3.92892	Oryza sativa Japonica Group DNA, chromosome 5, cultivar: Nipponbare, complete sequence
Unigene12427_All	-2.52615	-2.97469	2.25282	-2.25376	Oryza sativa Japonica Group DNA, chromosome 5, cultivar: Nipponbare, complete sequence
CL19871.Contig3_All	4.39855	4.8097	-1.45388	-3.90319	Oryza sativa Japonica Group DNA, chromosome 6, cultivar: Nipponbare, complete sequence
CL8540.Contig1_All	2.05425	1.4623	-3.11856	-1.13198	Oryza sativa Japonica Group DNA, chromosome 6, cultivar: Nipponbare, complete sequence
Unigene418_All	4.75716	5.15363	1.61237	-4.17496	Oryza sativa pathogenesis-related thaumatin-like protein mRNA, complete cds
CL7865.Contig3_All	-1.97139	-1.18241	1.0177	-2.38565	oxalate--CoA ligase (LOC105054837), mRNA
CL7865.Contig1_All	-2.13577	-1.28951	1.14714	-1.25963	oxalate--CoA ligase (LOC105054837), mRNA
CL20482.Contig1_All	2.25998	2.6953	1.35118	1.15746	Panicum virgatum ubiquitin 1 gene, complete cds
Unigene14620_All	1.55944	1.79067	1.44566	1.42474	Panicum virgatum ubiquitin 1 gene, complete cds
CL19237.Contig1_All	1.64342	1.08938	-2.42685	-1.1219	patellin-4 (LOC105049050), mRNA
CL1175.Contig4_All	-1.02151	-1.33111	2.05504	2.62189	peptidyl-prolyl cis-trans isomerase CYP37, chloroplastic (LOC105032708), mRNA
Unigene2775_All	5.53916	5.21464	-7.79442	-4.20945	peroxidase 12 (LOC103704375), mRNA
Unigene2777_All	6.46489	5.72338	-6.75412	-3.27978	peroxidase 12 (LOC103704375), mRNA
CL609.Contig10_All	2.56982	1.53593	-4.19701	-2.94677	peroxidase 12 (LOC103704375), mRNA
CL609.Contig7_All	7.50779	6.42206	-5.63895	-2.59703	peroxidase 12 (LOC103704375), mRNA
CL609.Contig8_All	2.83956	2.33116	-4.7126	-2.33964	peroxidase 12 (LOC103704375), mRNA
CL3333.Contig3_All	4.94645	4.09066	-9.94141	-5.91905	peroxidase 4-like (LOC103702105), mRNA
CL3333.Contig2_All	2.90689	3.81762	-10.0227	-6.14007	peroxidase 4-like (LOC105044789), mRNA
CL14933.Contig2_All	-3.15292	-1.87225	2.16484	1.07946	PGR5-like protein 1A, chloroplastic (LOC105054282), transcript variant X2, mRNA
CL14933.Contig3_All	-3.24244	-1.90727	2.51249	1.31716	PGR5-like protein 1A, chloroplastic (LOC105054282), transcript variant X2, mRNA
CL11902.Contig4_All	-2.77761	-3.26303	-1.50138	-1.51752	Phaseolus vulgaris hypothetical protein (PHAVU_001G135200g) mRNA, complete cds
CL10002.Contig2_All	3.10764	3.44458	-4.53343	-1.50524	Phaseolus vulgaris hypothetical protein (PHAVU_003G264900g) mRNA, complete cds
Unigene22041_All	5.5812	5.41151	5.78136	5.40939	Phaseolus vulgaris hypothetical protein (PHAVU_005G171400g) mRNA, complete cds
CL1170.Contig13_All	5.51728	6.70044	6.30378	7.02237	Phaseolus vulgaris hypothetical protein (PHAVU_005G171400g) mRNA, complete cds
CL1170.Contig12_All	9.26209	9.90539	6.20945	7.69349	Phaseolus vulgaris hypothetical protein (PHAVU_005G171400g) mRNA, complete cds
CL2582.Contig4_All	-1.82018	-1.12437	2.69689	1.0106	pheophytinase, chloroplastic (LOC103706293), transcript variant X2, mRNA
CL8056.Contig2_All	6.84511	6.92247	7.37504	7.40939	pherophorin-C2 protein precursor [Chlamydomonas reinhardtii]
Unigene9749_All	7.50779	4.30117	2.88811	1.09378	Phoenix dactylifera mitochondrion, complete genome
Unigene5018_All	6.43463	3.82782	1.88827	1.16375	Phoenix dactylifera mitochondrion, complete genome
Unigene2523_All	4.56377	2.94486	2.36543	1.27403	Phoenix dactylifera mitochondrion, complete genome
CL2453.Contig6_All	7.26327	4	2.85101	1.30004	Phoenix dactylifera mitochondrion, complete genome
CL42.Contig1_All	5.10434	3.74416	1.29598	1.65467	Phoenix dactylifera mitochondrion, complete genome
CL11850.Contig2_All	6.39746	4	3.18034	2.80735	Phoenix dactylifera mitochondrion, complete genome
CL2453.Contig5_All	3.99498	1.91754	5.14749	2.9386	Phoenix dactylifera mitochondrion, complete genome
Unigene22210_All	7.57403	4.43296	3.73533	3.54057	Phoenix dactylifera mitochondrion, complete genome
CL2453.Contig9_All	4.50383	2.40939	2.51772	3.86606	Phoenix dactylifera mitochondrion, complete genome
CL2453.Contig1_All	6.56605	5.16993	2.83174	4.62969	Phoenix dactylifera mitochondrion, complete genome
CL2694.Contig2_All	1.7323	2.92845	1.89077	3.12928	phosphoinositide phosphatase SAC1 (LOC105045160), transcript variant X3, mRNA
CL3854.Contig2_All	3.70959	1.91285	-2.89511	-1.01235	phospholipase D alpha 1 (LOC103708746), transcript variant X2, mRNA
CL3854.Contig3_All	3.35611	1.52785	-2.79167	-1.03534	phospholipase D alpha 1 (LOC105033970), transcript variant X2, mRNA
CL9599.Contig2_All	-4.29257	-2.51636	1.77023	1.02658	photosystem I reaction center subunit XI, chloroplastic-like (LOC105038844), mRNA
CL20557.Contig8_All	1.10176	1.48525	1.1976	1.40831	Phyllostachys edulis cDNA clone: bphyem202i14, full insert sequence
CL13589.Contig3_All	1.10868	1.44351	2.37109	1.83547	Phyllostachys edulis cDNA clone: bphylf051n08, full insert sequence
CL17726.Contig2_All	6.89769	7.0548	7.13781	9.70475	Phyllostachys edulis cDNA clone: bphyst002d19, full insert sequence
CL17726.Contig3_All	6.55669	6.80715	8.11634	10.4614	Phyllostachys edulis cDNA clone: bphyst002d19, full insert sequence
CL17726.Contig1_All	6.69326	6.92459	8.94011	11.0376	Phyllostachys edulis cDNA clone: bphyst002d19, full insert sequence
CL5504.Contig3_All	1.14478	1.91141	-5.78136	-5.78136	Phyllostachys edulis cDNA clone: bphyst011h23, full insert sequence
CL20075.Contig3_All	-3.60395	-4.87138	1.84491	1.66063	Phytophthora sojae hypothetical protein partial mRNA
CL14245.Contig1_All	7.87652	5.97728	-9.68825	-4.1964	Picea glauca clone GQ0168_D08 mRNA sequence
CL240.Contig3_All	-1.44162	-2.31734	-1.01256	-2.65169	plasma membrane ATPase (LOC105039277), mRNA
CL10196.Contig4_All	-1.78871	-1.31608	-1.82781	-3.83333	polygalacturonase inhibitor [Actinidia deliciosa]
CL10196.Contig1_All	-1.99352	-1.84313	-2.48534	-3.71053	polygalacturonase inhibitor protein [Nicotiana tabacum]
CL2219.Contig4_All	1.90034	1.05159	-1.20139	-1.49966	polynucleotide 3&apos;-phosphatase ZDP (LOC105047531), transcript variant X5, mRNA
Unigene21521_All	9.34207	10.3208	6.88745	7.44294	Populus trichocarpa 17.5 kd heat shock family protein (POPTR_0019s11050g) mRNA, complete cds
Unigene22290_All	1.51402	2.03949	1.43357	3.27901	Populus trichocarpa DNAJ chaperone C-terminal domain-containing family protein (POPTR_0007s01250g) mRNA, complete cds
CL9473.Contig3_All	7.03342	7.73471	-1.02554	-1.14639	pre-mRNA-processing factor 19-like (LOC105054436), transcript variant X2, misc_RNA
CL1066.Contig1_All	2.27353	3.0088	3.45943	4.05795	predicted protein [Hordeum vulgare subsp. vulgare] >gi|326523243|dbj|BAJ88662.1| predicted protein [Hordeum vulgare subsp. vulgare] >gi|326523797|dbj|BAJ93069.1| predicted protein [Hordeum vulgare subsp. vulgare] >gi|326524253|dbj|BAK00510.1| predicted pr
Unigene5298_All	1.27314	1.12346	-1.75328	-1.82203	probable aldo-keto reductase 1 (LOC103697094), mRNA
Unigene5299_All	1.60257	1.40614	-1.89485	-1.55413	probable aldo-keto reductase 1 (LOC103697094), mRNA
CL19978.Contig7_All	1.29822	1.77259	-2.23644	-1.7633	probable aldo-keto reductase 1 (LOC103712119), mRNA
CL19978.Contig4_All	1.30569	1.82687	-2.71823	-1.11018	probable aldo-keto reductase 1 (LOC103712119), mRNA
Unigene6190_All	-3.82443	-2.88583	-1.15586	-1.26686	probable carboxylesterase 8 (LOC105054288), mRNA
CL3119.Contig12_All	3.29123	3.10962	7.22882	7.01123	probable E3 ubiquitin-protein ligase BAH1-like 1 (LOC105057480), transcript variant X3, mRNA
CL18302.Contig3_All	7.11894	5.35755	-3.31895	-1.92451	probable gamma-aminobutyrate transaminase 3, mitochondrial (LOC105059874), mRNA
CL3718.Contig3_All	6.70973	4.85876	-6.28204	-4.01355	probable glutathione S-transferase GSTF1 (LOC103718626), mRNA
CL13818.Contig4_All	-1.06369	-2.54246	-1.58496	-2.55849	probable inactive serine/threonine-protein kinase lvsG (LOC103721591), mRNA
CL13818.Contig3_All	-1.45251	-2.65605	-1.78427	-2.7318	probable inactive serine/threonine-protein kinase lvsG (LOC105040031), transcript variant X1, mRNA
CL6902.Contig1_All	7.24555	5.39232	-9.10852	-4.40808	probable indole-3-acetic acid-amido synthetase GH3.8 (LOC105058413), mRNA
CL5334.Contig5_All	3.19024	2.37022	-6.07146	-1.08847	probable leucine-rich repeat receptor-like protein kinase At1g68400 (LOC105059198), mRNA
Unigene10448_All	-1.87891	-2.9542	-2.3322	-2.58496	probable LRR receptor-like serine/threonine-protein kinase At1g12460 (LOC105054177), mRNA
CL13601.Contig3_All	-1.12262	-2.75489	-1.98213	-2.61907	probable phosphoribosylformylglycinamidine synthase, chloroplastic/mitochondrial (LOC105034736), transcript variant X3, mRNA
CL17531.Contig1_All	-2.55673	-1.60795	2.02224	1.64874	probable plastid-lipid-associated protein 12, chloroplastic (LOC105035253), transcript variant X2, mRNA
CL17531.Contig2_All	-1.75866	-1.55513	2.18239	1.92481	probable plastid-lipid-associated protein 12, chloroplastic (LOC105035253), transcript variant X2, mRNA
CL7777.Contig5_All	-5.38802	-7.38802	1.37182	-1.09668	probable plastid-lipid-associated protein 14, chloroplastic (LOC105039167), transcript variant X2, mRNA
CL7777.Contig7_All	-2.20393	-1.61281	2.18154	1.12726	probable plastid-lipid-associated protein 14, chloroplastic (LOC105039167), transcript variant X2, mRNA
CL5196.Contig2_All	-8.47168	-8.47168	2.09478	2.06316	probable receptor-like protein kinase At5g15080 (LOC105052605), transcript variant X2, mRNA
CL8223.Contig1_All	-1.18851	-1.03335	-1.22104	-1.4788	probable ribose-5-phosphate isomerase 2 (LOC103719901), mRNA
CL7178.Contig1_All	-3.23266	-3.23266	-1.82846	-3.02438	probable ubiquitin-conjugating enzyme E2 23 (LOC103718297), mRNA
CL170.Contig3_All	3.13815	1.74543	-4.21501	-2.83254	probable WRKY transcription factor 28 (LOC103697157), mRNA
Unigene19886_All	2.63614	2.94953	2.27302	2.45317	profilin (LOC105040515), transcript variant X1, mRNA
CL2867.Contig4_All	-1.86581	-1.67911	2.77106	2.21115	proline--tRNA ligase (LOC105034351), transcript variant X2, misc_RNA
CL2867.Contig1_All	-1.74685	-1.64251	3.87173	3.1247	proline--tRNA ligase (LOC105034351), transcript variant X2, misc_RNA
CL3614.Contig5_All	-1.48364	-1.23439	1.45768	1.17206	protease Do-like 2, chloroplastic (LOC105059943), mRNA
CL11962.Contig4_All	-1.02984	-1.78359	-1.10962	-1.42557	protein ASPARTIC PROTEASE IN GUARD CELL 2-like (LOC105049122), mRNA
Unigene19621_All	7.37504	6.76818	-7.97728	-4.65535	protein CUP-SHAPED COTYLEDON 3-like (LOC105050870), transcript variant X1, mRNA
CL10227.Contig3_All	-1.43703	-2.1598	-2.30262	-2.78623	protein DEK-like (LOC105033209), transcript variant X2, mRNA
CL7947.Contig2_All	3.64386	2.16323	-5.15555	-2.75455	protein EXORDIUM-like 3 (LOC105059452), mRNA
CL5934.Contig4_All	4.32604	4.04689	-11.6804	-1.84431	protein G1-like1 (LOC105049054), mRNA
CL5934.Contig2_All	5.51096	5.23649	-11.7372	-1.4221	protein G1-like1 (LOC105049054), mRNA
CL8626.Contig3_All	4.14714	3.00692	-7.87652	-1.76799	protein G1-like4 (LOC103716067), mRNA
CL8626.Contig1_All	2.97314	1.47045	-5.96506	-1.25082	protein G1-like4 (LOC103716067), mRNA
CL8626.Contig2_All	2.75231	1.3799	-5.26338	-1.10994	protein G1-like4 (LOC103716067), mRNA
CL16167.Contig3_All	-1.31748	-1.22091	-2.69561	-1.97124	protein kinase PINOID-like (LOC105036112), mRNA
CL3487.Contig1_All	-2.30564	-2.19243	3.78905	3.9432	protein LOW PSII ACCUMULATION 3, chloroplastic (LOC103723541), transcript variant X1, mRNA
CL10631.Contig7_All	-1.13902	-1.17277	-2.27376	-1.45721	protein MOR1-like (LOC103705896), transcript variant X1, mRNA
Unigene49070_All	-2.74496	-2.35689	3.34551	1.63686	protein NRT1/ PTR FAMILY 3.1 (LOC105034002), transcript variant X2, mRNA
CL198.Contig7_All	5.12928	7.03562	1.658	-4.6261	protein P21-like (LOC103706518), mRNA
CL7541.Contig1_All	-1.55738	-2.46222	-2.75043	-2.79623	protein SHORT-ROOT 1-like (LOC103705312), mRNA
CL7541.Contig2_All	-1.37606	-2.22512	-2.79796	-1.73383	protein SHORT-ROOT 1-like (LOC103716950), mRNA
CL9267.Contig3_All	-1.06413	-3.59227	-1.14032	-1.57619	protein SMG7-like (LOC105033702), transcript variant X2, mRNA
CL8302.Contig1_All	4.1416	3.27798	-8.50383	-3.85997	protein TRANSPARENT TESTA 1-like (LOC103724342), mRNA
CL5528.Contig1_All	-9.85798	-3.61005	1.443	-1.0259	protein trichome birefringence-like 38 (LOC103702999), mRNA
CL5528.Contig4_All	-8.90087	-2.3159	4.31201	1.34156	protein trichome birefringence-like 38 (LOC103702999), mRNA
Unigene13535_All	1.432	1.67929	-2.99095	1.2926	protein TRIGALACTOSYLDIACYLGLYCEROL 4, chloroplastic-like (LOC103707733), mRNA
CL12509.Contig1_All	1.24598	1.00462	-1.23396	1.00861	protein UPSTREAM OF FLC (LOC105043167), mRNA
CL4959.Contig1_All	-1.21981	-1.19203	-1.01542	-2.17051	protein YLS9 (LOC103702033), mRNA
CL10991.Contig2_All	-1.18662	-3.17295	2.91733	2.35581	proteinaceous RNase P 1, chloroplastic/mitochondrial-like (LOC103696071), transcript variant X1, mRNA
CL3618.Contig1_All	-3.9372	-2.42906	1.13022	1.08373	protochlorophyllide reductase-like (LOC105042811), mRNA
Unigene17525_All	-1.63584	-5.07325	-2.16398	-6.91886	Prunus persica hypothetical protein (PRUPE_ppa000196mg) mRNA, complete cds
CL1213.Contig7_All	-3.03588	-3.72855	-1.55325	-2.6845	Prunus persica hypothetical protein (PRUPE_ppa005991mg) mRNA, complete cds
CL18192.Contig2_All	-1.88197	-1.07371	1.62811	1.0611	psbP domain-containing protein 6, chloroplastic (LOC103706272), mRNA
CL1463.Contig1_All	-1.62216	-2.01582	-4.85798	-4.85798	Ptilotus macrocephalus microsatellite pm037 sequence
CL1765.Contig3_All	-1.64059	-1.9266	-1.72071	-1.4592	pyrophosphate-energized vacuolar membrane proton pump (LOC105050114), mRNA
CL3756.Contig4_All	1.59918	1.18885	-6.06277	-9.76321	pyruvate decarboxylase 2-like (LOC105045855), mRNA
CL5046.Contig1_All	1.47045	1.04	-1.46606	-1.23468	ribose-phosphate pyrophosphokinase 1-like (LOC103697209), transcript variant X5, mRNA
CL1999.Contig2_All	4.67391	2.14439	-1.39836	-1.82635	ribosomal protein S3 (mitochondrion) [Phoenix dactylifera] >gi|343478426|gb|AEM43914.1| ribosomal protein S3 (mitochondrion) [Phoenix dactylifera]
CL8286.Contig2_All	-2.37758	-1.59215	1.01706	1.04173	ribosome-binding factor PSRP1, chloroplastic (LOC105054276), mRNA
CL11945.Contig2_All	-4.33127	-2.2328	2.2914	1.07711	ribulose bisphosphate carboxylase/oxygenase activase, chloroplastic (LOC105044358), transcript variant X2, mRNA
CL565.Contig2_All	-2.89401	-2.10046	1.31875	1.14684	ribulose-1,5 bisphosphate carboxylase/oxygenase large subunit N-methyltransferase, chloroplastic (LOC103716470), transcript variant X1, mRNA
CL4674.Contig14_All	6.20945	7.01123	2.3505	2.49825	RNA-binding protein 39-like (LOC105055130), transcript variant X2, misc_RNA
Unigene17462_All	1.31719	1.40018	-3.38773	-2.9023	rop guanine nucleotide exchange factor 7-like (LOC103722543), transcript variant X2, mRNA
CL6452.Contig9_All	9.19722	10.6733	5.64386	5.04775	ruBisCO large subunit-binding protein subunit alpha (LOC105042992), transcript variant X2, mRNA
CL6452.Contig5_All	6.94017	7.07895	7.32193	6.72792	ruBisCO large subunit-binding protein subunit alpha-like (LOC105059108), transcript variant X2, mRNA
CL6452.Contig10_All	5.58496	7.78136	11.9769	11.8439	ruBisCO large subunit-binding protein subunit alpha-like (LOC105059108), transcript variant X2, mRNA
CL11289.Contig3_All	-1.09612	-2.12481	-1.10692	-3.80735	sacsin (LOC103716924), mRNA
Unigene7438_All	5.89482	3.14296	3.69302	2.26303	Salix suchowensis mitochondrion, complete genome
CL674.Contig3_All	-1.14127	-2.37535	-1.12879	-1.53804	SCAR-like protein 2 (LOC103723066), mRNA
CL674.Contig6_All	-1.10022	-2.68262	-1.00791	-1.36595	SCAR-like protein 2 (LOC103723066), mRNA
Unigene12816_All	-3.40688	-1.76777	-2.52356	-2.06413	scopoletin glucosyltransferase-like (LOC105049155), mRNA
CL2035.Contig3_All	2.1692	1.38202	-1.43778	1.06044	scopoletin glucosyltransferase-like (LOC105049395), mRNA
CL13235.Contig2_All	1.65076	1.18903	-2.157	1.82912	serine carboxypeptidase-like 45 (LOC103708062), transcript variant X2, mRNA
CL1213.Contig6_All	-3.90689	-3.51694	-2.16899	-2.98693	serine/threonine-protein kinase AFC2-like (LOC105038757), transcript variant X2, mRNA
CL1213.Contig3_All	-2.62149	-6.32193	-1.22239	-1.45588	serine/threonine-protein kinase AFC2-like (LOC105038757), transcript variant X2, mRNA
Unigene383_All	1.09464	-1.15472	-4.81277	-4.0163	serine/threonine-protein kinase TIO (LOC105057399), mRNA
CL357.Contig6_All	1.23406	-4.1375	-1.76664	-1.361	serine/threonine-protein kinase TOR (LOC103698521), partial mRNA
CL1564.Contig6_All	-2.31325	-2.34239	1.07039	1.13386	short-chain dehydrogenase TIC 32, chloroplastic-like (LOC103714170), mRNA
CL15663.Contig3_All	-4.27528	-1.10535	6.44294	7.8009	Signal peptide peptidase-like 2B [Morus notabilis] >gi|587840244|gb|EXB30879.1| Signal peptide peptidase-like 2B [Morus notabilis]
CL6171.Contig1_All	-1.39364	-2.9926	-1.7219	-2.36419	Solanum lycopersicum chromosome ch05, complete genome
CL4224.Contig3_All	-1.5141	-1.00331	-2.90046	-8.39232	Sorghum bicolor hypothetical protein, mRNA
CL14746.Contig2_All	6.26679	6.22882	-3.91238	-4.26907	Sorghum bicolor hypothetical protein, mRNA
CL14746.Contig1_All	5.69581	4.24793	-6.62059	-3.40336	Sorghum bicolor hypothetical protein, mRNA
CL4514.Contig2_All	-3.9958	-1.85895	1.49348	1.53994	Sorghum bicolor hypothetical protein, mRNA
Unigene17093_All	3.37529	3.66342	1.54784	2.92606	Sorghum bicolor hypothetical protein, mRNA
Unigene17097_All	3.28469	3.36709	1.55131	3.10575	Sorghum bicolor hypothetical protein, mRNA
Unigene12156_All	1.1431	1.23952	2.12797	3.25159	Sorghum bicolor hypothetical protein, mRNA
Unigene14790_All	1.85526	2.24655	7.94837	6.93074	Sorghum bicolor hypothetical protein, mRNA
CL19100.Contig1_All	-4.32193	-8.02237	-8.80735	-8.80735	Spirodela polyrhiza clone SPO-14 TAS3 ta-siRNA, complete sequence
CL2453.Contig2_All	6.52356	4.29768	2.96782	3.72632	Spirodela polyrhiza strain 7498 mitochondrion, complete genome
CL2453.Contig3_All	6.27866	3.82597	2.5274	4.00597	Spirodela polyrhiza strain 7498 mitochondrion, complete genome
CL8950.Contig1_All	-2.13618	-3.9978	-1.47207	-1.36018	squamosa promoter-binding-like protein 10 (LOC105050386), mRNA
CL12710.Contig3_All	-3.39232	-4.97728	-2.80206	-2.11018	squamosa promoter-binding-like protein 16 (LOC103715860), mRNA
CL12710.Contig2_All	-2.28044	-3.84286	-2.94753	-4.16993	squamosa promoter-binding-like protein 16 (LOC105038812), mRNA
CL1379.Contig8_All	1.20791	1.35345	2.73039	2.94996	stromal 70 kDa heat shock-related protein, chloroplastic (LOC105051365), mRNA
CL8760.Contig1_All	-1.51576	-2.1867	-1.06206	-1.84194	subtilisin-like protease (LOC103696687), mRNA
Unigene5244_All	-4.64017	-2.7029	1.81918	1.48866	Tabebuia rosea microsatellite B113_M13R_seg43 sequence
CL7577.Contig5_All	-2.31034	-3.04731	-2.23929	-3.16678	Tetraria cf. eximia B JAS-2014 BOL:G.A. Verboom 891 5S ribosomal RNA gene and non-transcribed spacer, partial sequence
CL6502.Contig3_All	-2.01034	-1.39119	-5.71809	-2.69661	Theobroma cacao Glycosyl hydrolase superfamily protein (TCM_008116) mRNA, complete cds
CL19794.Contig4_All	1.00258	1.1659	-1.45042	-2.12906	Theobroma cacao Haloacid dehalogenase-like hydrolase (HAD) superfamily protein (TCM_015793) mRNA, complete cds
Unigene4950_All	10.2738	10.4429	8.57743	7.61471	Theobroma cacao Heat shock protein 60 isoform 6 (TCM_020438) mRNA, complete cds
CL19978.Contig2_All	3.04439	3.06609	-1.55563	-1.48654	Theobroma cacao NAD(P)-linked oxidoreductase superfamily protein (TCM_026375) mRNA, complete cds
CL9642.Contig1_All	-1.52479	-1.52479	-1.75651	-1.07298	Theobroma cacao Plant-specific GATA-type zinc finger transcription factor family protein isoform 2 (TCM_043158) mRNA, complete cds
CL7857.Contig1_All	1.24072	1.48383	3.21917	4.47978	Theobroma cacao RING/U-box superfamily protein (TCM_029900) mRNA, complete cds
Unigene52544_All	6.3857	6.82165	3.19348	3.39486	Theobroma cacao Rotamase FKBP 1 isoform 1 (TCM_002740) mRNA, complete cds
CL898.Contig40_All	3.46188	-7.74147	10.5362	9.93958	Theobroma cacao Rotamase FKBP 1 isoform 1 (TCM_002740) mRNA, complete cds
CL898.Contig45_All	10.0901	11.7591	8.09803	9.04985	Theobroma cacao Rotamase FKBP 1 isoform 2 (TCM_002740) mRNA, complete cds
CL898.Contig6_All	3.16103	3.56656	9.15735	9.69	Theobroma cacao Rotamase FKBP 1 isoform 2 (TCM_002740) mRNA, complete cds
CL898.Contig42_All	7.95492	8.34817	9.00562	10.7499	Theobroma cacao Rotamase FKBP 1 isoform 2 (TCM_002740) mRNA, complete cds
CL17754.Contig2_All	-1.47725	-2.27426	-1.85561	-5.24793	thyroid adenoma-associated protein homolog (LOC105056566), mRNA
CL6038.Contig2_All	-1.90114	-4.2948	-2.79593	-5.82273	transcription elongation factor SPT6 (LOC103706290), mRNA
CL6038.Contig3_All	-1.77325	-4.14997	-2.55574	-5.3631	transcription elongation factor SPT6 (LOC103706290), mRNA
Unigene10139_All	-3.96347	-2.91617	2.28039	1.64853	transcription factor HEC3-like (LOC103713791), mRNA
CL9189.Contig5_All	-4.72068	-2.24263	1.16082	-1.57412	transcription factor PCF5-like (LOC105040653), transcript variant X4, mRNA
CL15283.Contig5_All	-4.06761	-2.17341	1.34185	-1.56728	transcription factor PCF6 (LOC105046788), transcript variant X3, mRNA
CL14009.Contig2_All	-2.97484	-4.02164	1.30643	1.34162	transcription factor RF2b-like (LOC103707378), mRNA
Unigene10438_All	-2.75043	-1.54097	-3.66604	-3.76002	transcription repressor OFP12-like (LOC103722463), mRNA
CL20495.Contig4_All	-2.11239	-1.63846	-1.42286	-1.98294	transcriptional corepressor SEUSS-like (LOC103720514), transcript variant X3, mRNA
CL17532.Contig1_All	-1.0614	-1.00574	1.9573	2.04148	transformation/transcription domain-associated protein-like (LOC105057860), transcript variant X2, mRNA
CL12699.Contig5_All	-3.535	-2.20142	2.24793	1.63614	transketolase, chloroplastic (LOC103723776), mRNA
CL2698.Contig4_All	2.57558	3.27381	2.29367	3.99033	Triticum aestivum small heat shock protein (SusHSP) mRNA, complete cds
CL2698.Contig1_All	4.12564	4.11466	4.28206	5.16046	Triticum aestivum small heat shock protein (SusHSP) mRNA, complete cds
Unigene573_All	-4.54432	-3.80735	1.38509	-1.80232	Triticum aestivum 9-cis epoxycarotenoid dioxygenase (NCED) mRNA, complete cds
CL15729.Contig1_All	-4.33434	-2.09753	2.18228	1.24249	Triticum aestivum cDNA, clone: SET2_F09, cultivar: Chinese Spring
CL16323.Contig12_All	-1.98694	-2.53343	1.11936	-2.32582	Triticum aestivum cDNA, clone: SET3_K21, cultivar: Chinese Spring
CL11951.Contig3_All	-1.30417	-1.73264	-1.14829	-1.28322	Triticum aestivum cDNA, clone: WT003_B16, cultivar: Chinese Spring
CL512.Contig2_All	1.68806	1.42701	-2.64665	-2.74819	Triticum aestivum chromosome 3B, genomic scaffold, cultivar Chinese Spring
Unigene19776_All	5.3914	6.32053	7.70105	10.3514	Triticum aestivum chromosome 3B, genomic scaffold, cultivar Chinese Spring
CL13616.Contig2_All	5.30074	6.16904	8.45861	10.5225	Triticum aestivum chromosome 3B, genomic scaffold, cultivar Chinese Spring
CL13616.Contig3_All	4.74162	5.14508	9.34651	11.8905	Triticum aestivum chromosome 3B, genomic scaffold, cultivar Chinese Spring
CL2253.Contig15_All	7.36632	6.91886	5.89482	5	Triticum aestivum clone UCDTA01589 genomic sequence
CL4877.Contig6_All	2.34023	3.94326	1.93289	3.98682	Triticum aestivum cultivar Zhengyin stress-induced NAC transcription factor (NAC2) gene, complete cds
CL4877.Contig2_All	2.08246	3.13171	3.00679	3.07335	Triticum aestivum NAC domain transcription factor (NAC2) mRNA, complete cds
CL11134.Contig1_All	4.06307	3.67199	-7.42092	-1.0607	tubulin alpha chain-like (LOC105058344), mRNA
CL12431.Contig4_All	1.61844	1.01616	-3.7023	-2.52031	Tulipa gesneriana TgYSL3 mRNA for yellow stripe 1-like, complete cds
CL12431.Contig3_All	1.43144	1.03477	-3.28972	-2.11356	Tulipa gesneriana TgYSL3 mRNA for yellow stripe 1-like, complete cds
CL4081.Contig3_All	-1.15822	-2.29572	-2.63941	-1.94753	U-box domain-containing protein [Zostera marina]
Unigene2824_All	-1.4039	-2.60184	-1.06817	-3.10676	U4/U6.U5 tri-snRNP-associated protein 1 (LOC103719394), transcript variant X2, mRNA
CL3502.Contig5_All	2.50826	1.86809	-4.49825	-3.36075	UDP-glucuronosyl/UDP-glucosyltransferase [Cynara cardunculus var. scolymus]
CL5312.Contig3_All	2.75356	1.83602	-2.79503	-3.07883	uncharacterized acetyltransferase At3g50280-like (LOC105040632), mRNA
CL7857.Contig8_All	6.44294	7.59991	1.53605	2.71012	uncharacterized ATP-dependent helicase C144.05-like (LOC105032707), transcript variant X1, mRNA
CL7857.Contig5_All	2.03827	1.92437	2.18244	3.17306	uncharacterized ATP-dependent helicase C144.05-like (LOC105032707), transcript variant X1, mRNA
CL7857.Contig6_All	7.22882	8.0607	2.67807	3.47681	uncharacterized ATP-dependent helicase C144.05-like (LOC105032707), transcript variant X1, mRNA
CL14757.Contig1_All	2.25376	1.97199	-4.21245	-3.62749	uncharacterized LOC103698298 (LOC103698298), partial mRNA
CL11002.Contig5_All	-1.08299	-1.88797	1.60942	1.95682	uncharacterized LOC103698499 (LOC103698499), transcript variant X2, mRNA
CL16647.Contig1_All	-1.02431	-2.21895	-3.0212	-2.62527	uncharacterized LOC103698601 (LOC103698601), mRNA
CL1072.Contig2_All	-1.67807	-2.97143	-1.16537	-2.04765	uncharacterized LOC103700876 (LOC103700876), transcript variant X2, mRNA
CL12553.Contig4_All	2.67778	1.67778	-2.43933	1.07465	uncharacterized LOC103701466 (LOC103701466), transcript variant X3, mRNA
CL12553.Contig3_All	2.73613	1.6044	-3.59538	1.24847	uncharacterized LOC103701466 (LOC103701466), transcript variant X3, mRNA
CL12553.Contig1_All	8.03342	6.24793	-2.02385	1.36388	uncharacterized LOC103701466 (LOC103701466), transcript variant X3, mRNA
CL5910.Contig1_All	-1.74908	-3.13544	-3.70044	-3.70044	uncharacterized LOC103701813 (LOC103701813), mRNA
CL12735.Contig2_All	-1.0695	-3.78276	-2.9014	-3.87427	uncharacterized LOC103702708 (LOC103702708), transcript variant X1, mRNA
CL12735.Contig3_All	-1.14946	-3.59846	-2.95289	-3.83638	uncharacterized LOC103702708 (LOC103702708), transcript variant X3, mRNA
CL10709.Contig1_All	-1.30285	-2.83102	-1.21991	-3.89451	uncharacterized LOC103703320 (LOC103703320), mRNA
CL1538.Contig9_All	-5	-5	-1.3802	-1.25376	uncharacterized LOC103708316 (LOC103708316), transcript variant X1, mRNA
CL2815.Contig2_All	-1.62266	-2.41447	-1.83399	-2.79684	uncharacterized LOC103708323 (LOC103708323), mRNA
CL2265.Contig1_All	-1.61255	-2.66357	-2.08342	-4.89077	uncharacterized LOC103711432 (LOC103711432), transcript variant X4, mRNA
CL2265.Contig3_All	-1.48388	-2.7318	-2.02359	-3.57719	uncharacterized LOC103711432 (LOC103711432), transcript variant X4, mRNA
CL7535.Contig5_All	4.74491	3.00419	-5.97473	-1.40995	uncharacterized LOC103713351 (LOC103713351), transcript variant X2, mRNA
CL15664.Contig2_All	2.84603	2.0165	-3.6839	-1.50805	uncharacterized LOC103714872 (LOC103714872), mRNA
CL15664.Contig3_All	2.90224	2.46624	-4.50434	-1.34141	uncharacterized LOC103714872 (LOC103714872), mRNA
CL14586.Contig2_All	-1.19236	-1.78868	-1.46781	-3.02462	uncharacterized LOC103719880 (LOC103719880), mRNA
CL8787.Contig1_All	-2.74876	-1.88806	1.35285	1.52147	uncharacterized LOC103720769 (LOC103720769), transcript variant X1, mRNA
CL8787.Contig2_All	-2.26274	-1.33525	1.48516	1.52437	uncharacterized LOC103720769 (LOC103720769), transcript variant X1, mRNA
CL4736.Contig6_All	-6.84549	-6.84549	2.67713	2.49719	uncharacterized LOC103721212 (LOC103721212), mRNA
CL1151.Contig8_All	-1.49628	-3.58081	-1.46087	-2.72074	uncharacterized LOC103722434 (LOC103722434), mRNA
CL1151.Contig11_All	-1.25327	-2.27988	-1.5481	-2.42127	uncharacterized LOC103722434 (LOC103722434), mRNA
CL6550.Contig5_All	-1.23028	-3.84998	-1.46105	-3.02611	uncharacterized LOC103723481 (LOC103723481), mRNA
Unigene329_All	-3.97575	-2.34542	-1.62272	-4.43829	uncharacterized LOC103723846 (LOC103723846), transcript variant X3, mRNA
CL5864.Contig1_All	9.60363	9.60733	5.57336	7.3643	uncharacterized LOC103724328 (LOC103724328), mRNA
CL14931.Contig2_All	-1.1112	-2.66868	-1.26374	-1.68727	uncharacterized LOC105032780 (LOC105032780), mRNA
Unigene7395_All	-1.14862	-2.39578	-1.60266	-4.03562	uncharacterized LOC105033425 (LOC105033425), transcript variant X6, mRNA
CL9537.Contig4_All	-1.03111	-1.67843	-1.36595	-3.26777	uncharacterized LOC105033425 (LOC105033425), transcript variant X6, mRNA
CL1566.Contig3_All	-2.97199	-2.28011	-1.78535	-1.59062	uncharacterized LOC105033658 (LOC105033658), mRNA
CL11605.Contig2_All	6.65218	4.34453	1.26811	1.4723	uncharacterized LOC105033945 (LOC105033945), ncRNA
CL3468.Contig2_All	-1.72899	-2.78694	1.87938	1.00246	uncharacterized LOC105035311 (LOC105035311), transcript variant X2, mRNA
CL7091.Contig2_All	-2.55751	-1.72101	7.62936	6.59991	uncharacterized LOC105035759 (LOC105035759), mRNA
CL1910.Contig2_All	-1.58496	-1.18573	-1.0276	-1.21651	uncharacterized LOC105036167 (LOC105036167), mRNA
Unigene19889_All	-1.56675	-2.71359	-2.23092	-3.9616	uncharacterized LOC105043812 (LOC105043812), mRNA
CL1904.Contig1_All	-3.08869	-1.61979	2.54809	1.12385	uncharacterized LOC105047489 (LOC105047489), mRNA
CL1904.Contig2_All	-2.34051	-1.06197	2.08385	1.249	uncharacterized LOC105047489 (LOC105047489), mRNA
CL17539.Contig2_All	2.32193	2.44686	-5.37093	-1.16962	uncharacterized LOC105049838 (LOC105049838), mRNA
Unigene7572_All	-1.49317	-1.81263	1.74723	1.12075	uncharacterized LOC105050064 (LOC105050064), transcript variant X1, mRNA
CL2366.Contig3_All	-1.6468	-2.19024	-6.61471	-6.61471	uncharacterized LOC105051015 (LOC105051015), transcript variant X2, mRNA
CL18617.Contig3_All	-1.39855	-1.7123	-1.6845	-3.08975	uncharacterized LOC105051789 (LOC105051789), mRNA
CL1343.Contig4_All	1.89107	2.56294	2.078	2.02647	uncharacterized LOC105052885 (LOC105052885), transcript variant X2, mRNA
CL14586.Contig1_All	-1.26476	-1.98952	-1.36949	-2.92257	uncharacterized LOC105053665 (LOC105053665), mRNA
Unigene15402_All	-3.5155	-5.10046	-2.51839	-3.64238	uncharacterized LOC105054706 (LOC105054706), mRNA
Unigene5154_All	2.58594	2.2716	-2.17779	1.9027	uncharacterized LOC105055091 (LOC105055091), mRNA
CL2824.Contig3_All	3.35484	3.14923	6.45943	7.16993	uncharacterized LOC105055113 (LOC105055113), transcript variant X1, mRNA
Unigene2587_All	-1.31008	-3.42735	-1.0765	-1.73471	uncharacterized LOC105056692 (LOC105056692), mRNA
CL26.Contig4_All	-1.17654	-3.2651	-1.74853	-3.49103	uncharacterized LOC105058387 (LOC105058387), transcript variant X2, mRNA
CL16731.Contig2_All	1.05785	1.17255	-1.33623	-1.40055	uncharacterized LOC105058394 (LOC105058394), mRNA
CL16731.Contig1_All	1.15994	1.2854	-1.14344	-1.0889	uncharacterized LOC105058394 (LOC105058394), mRNA
CL14044.Contig1_All	-2.83044	-4.0842	-1.83404	-3.3505	uncharacterized LOC105059139 (LOC105059139), mRNA
CL3291.Contig3_All	4.28204	2.47131	-4.25016	-1.25016	uncharacterized LOC105060211 (LOC105060211), mRNA
CL20400.Contig1_All	-4.90689	-4.90689	-1.14649	-1.14099	uncharacterized membrane protein At1g16860-like (LOC103701481), transcript variant X2, mRNA
CL453.Contig1_All	-1.70502	-1.14961	1.7539	1.01588	uncharacterized oxidoreductase At1g06690, chloroplastic-like (LOC105033638), mRNA
CL4968.Contig4_All	-1.45811	-1.08184	-1.17998	-1.40911	uncharacterized permease C29B12.14c-like (LOC103700221), mRNA
CL16058.Contig2_All	3.22118	1.8209	-3.71228	-1.15331	uncharacterized transmembrane protein DDB_G0289901-like (LOC103696948), mRNA
CL1066.Contig3_All	5.31722	6.58627	4.20736	3.33638	unknown [Zea mays] >gi|413955996|gb|AFW88645.1| chaperone protein dnaJ [Zea mays]
CL7352.Contig1_All	-3.90689	-7.60733	-5.005	-3.4041	unnamed protein product [Coffea canephora]
CL11323.Contig2_All	-1.84575	-1.59627	-1.53542	-1.46822	unnamed protein product [Coffea canephora]
CL6416.Contig3_All	-1.50941	-1.2293	-7.65821	-7.65821	unnamed protein product [Vitis vinifera]
CL2596.Contig4_All	4.64386	5.88264	2.91289	3.15482	unnamed protein product [Vitis vinifera]
Unigene20014_All	-1.97982	-1.56478	-2.33442	-4.53605	UPF0481 protein At3g47200-like (LOC103699433), mRNA
CL9479.Contig2_All	-3.09245	1.28362	1.40848	-1.78922	Vigna angularis var. angularis DNA, chromosome 11, almost complete sequence, cultivar: Shumari
Unigene10357_All	-2.72247	-3.54963	-2.09085	-5.14975	Vigna angularis var. angularis DNA, chromosome 3, almost complete sequence, cultivar: Shumari
Unigene9861_All	-1.90749	-2.73914	1.44894	-2.97924	Vigna angularis var. angularis DNA, chromosome 9, almost complete sequence, cultivar: Shumari
Unigene19888_All	4.57154	5.03953	2.70044	3.9542	Vitis vinifera contig VV78X100474.8, whole genome shotgun sequence
CL10563.Contig3_All	-1.5435	-1.48585	-1.31393	-1.829	Vitis vinifera contig VV78X113212.8, whole genome shotgun sequence
CL8438.Contig7_All	2.63005	2.61891	-6.37778	-1.74613	Volvox carteri f. nagariensis hypothetical protein, mRNA
CL428.Contig8_All	-2.61633	-1.60784	1.0076	2.88951	Zea mays B73 acc oxidase (ACO15) gene, complete cds
Unigene22081_All	1.83124	1.42452	-1.02988	-1.03193	Zea mays clone 374726 mRNA sequence
CL2077.Contig2_All	2.13443	2.1472	-3.80255	-2.32193	Zea mays clone pUT5449 AP2-EREBP transcription factor (EREB97) mRNA, partial cds
Unigene2305_All	5.6787	5.44478	-7.09099	-1.03933	Zea mays clone UT1886 MYB transcription factor mRNA, partial cds
Unigene22291_All	1.53408	2.20594	1.34621	2.54844	Zea mays dnaJ subfamily B member 5 (LOC100282636), mRNA &gt;gi|195624007|gb|EU961716.1| Zea mays clone 237829 dnaJ subfamily B member 5 mRNA, complete cds
Unigene15243_All	2.30914	1.654	-3.92811	-3.92811	Zea mays transcription factor MYB31 (myb31), mRNA
Unigene20560_All	5.90689	6.07642	-9.79279	-3.43524	Zea mays uncharacterized LOC100194341 (LOC100194341), mRNA &gt;gi|194695569|gb|BT036864.1| Zea mays full-length cDNA clone ZM_BFb0145F02 mRNA, complete cds
CL18874.Contig1_All	-7.05528	-2.73335	1.09565	2.11458	zinc finger protein 8-like (LOC105041881), mRNA
CL9492.Contig6_All	6.47573	6.50779	5.43499	5.57052	zinc finger protein zpr1-like (LOC105035268), mRNA
CL17615.Contig1_All	7.11721	6.1964	-7.9629	-10.5479	#N/A
CL2388.Contig2_All	-3.8386	-3.3408	-3.20633	-9.85019	#N/A
Unigene14671_All	7.76598	6.27509	-8.64024	-8.64024	#N/A
Unigene15536_All	-4.48727	-2.6222	-1.95693	-8.62936	#N/A
Unigene6089_All	4.05331	2.83289	-3.61824	-8.26209	#N/A
Unigene22531_All	-1.75352	-1.54707	-2.77761	-7.16993	#N/A
Unigene2919_All	3.47573	3.16402	-5.83032	-6.81096	#N/A
Unigene2920_All	3.25873	3.46691	-6.44152	-6.76345	#N/A
Unigene38202_All	-8.14975	-8.14975	-6.72792	-6.72792	#N/A
CL18557.Contig2_All	-3.78073	-4.96515	1.06746	-6.55459	#N/A
CL19137.Contig2_All	-2.31386	-1.40986	-5.78136	-5.78136	#N/A
CL17615.Contig2_All	6.89885	5.78136	-6.86522	-5.54329	#N/A
Unigene18069_All	7.58496	6.85798	-8.42626	-5.42626	#N/A
Unigene52646_All	2.27563	2.3631	-3.28011	-5.40939	#N/A
Unigene5745_All	-7.76818	-7.76818	-1.30077	-5.24121	#N/A
Unigene12369_All	-4.90689	-4.90689	-3.19114	-5.22356	#N/A
Unigene2461_All	-2.53364	-2.90288	-5.16993	-5.16993	#N/A
CL11557.Contig3_All	-3.51873	-4.41181	-2.76419	-5.04103	#N/A
Unigene20250_All	-3.76407	-3.62205	-2.35755	-4.67948	#N/A
Unigene8237_All	-1.20859	-4.45251	-3.64386	-4.64386	#N/A
CL11527.Contig2_All	-2.23831	-3.49855	-2.88753	-4.62449	#N/A
CL20531.Contig1_All	-4.50674	-4.1657	-2.39232	-4.53671	#N/A
Unigene665_All	5.12928	4.50994	-5.24249	-4.42049	#N/A
CL19110.Contig2_All	-2.30171	-5.24031	-1.91754	-4.3505	#N/A
CL7577.Contig2_All	-1.39453	-3.79414	-2.28951	-4.26679	#N/A
Unigene19545_All	-1.18201	-1.35382	-1.31868	-4.20945	#N/A
Unigene2613_All	-1.78351	-7.71425	-6.71425	-4.12928	#N/A
Unigene20083_All	8.61102	6.88264	-2.24101	-4.11548	#N/A
Unigene17219_All	-3.59826	-7.76818	-5.02237	-4.08377	#N/A
Unigene29552_All	4.5331	3.86507	-3.99859	-4.04451	#N/A
CL2551.Contig5_All	-1.87447	-2.90304	-1.83007	-4	#N/A
CL11527.Contig4_All	-2.36164	-3.20294	-3.27753	-3.96438	#N/A
Unigene12571_All	3.8635	2.23947	-7.27612	-3.9542	#N/A
Unigene2716_All	3.66649	2.37464	-7.25267	-3.93074	#N/A
Unigene22066_All	-1.38008	-2.27171	-1.66207	-3.90154	#N/A
Unigene34083_All	-9.07146	-5.37102	-8.52748	-3.77259	#N/A
CL13444.Contig1_All	3.81917	4.36125	-6.53398	-3.76139	#N/A
Unigene7644_All	3.19206	1.58077	-5.69116	-3.69116	#N/A
Unigene920_All	1.48305	2.07418	-1.48022	-3.65622	#N/A
CL466.Contig24_All	-1.63743	-2.04182	-1.46248	-3.62404	#N/A
Unigene20015_All	-1.61117	-1.70044	-2.70344	-3.59096	#N/A
CL1160.Contig1_All	-2.14306	-4.1375	-1.39626	-3.53941	#N/A
CL20531.Contig2_All	-3.63743	-3.90046	-2.6042	-3.53797	#N/A
CL18557.Contig1_All	-2.63941	-4.75489	1.06278	-3.49819	#N/A
Unigene20237_All	4.64386	3.60204	-7.63662	-3.4667	#N/A
Unigene9905_All	3.87447	3.28951	-4.56673	-3.43502	#N/A
Unigene32243_All	-2.76351	-4.28793	-3.005	-3.42004	#N/A
CL20384.Contig3_All	-1.0651	-1.49026	-2.83099	-3.39525	#N/A
Unigene2646_All	5.65362	4.7569	-3.14461	-3.38425	#N/A
Unigene5289_All	-4.62412	-4.2023	-1.43473	-3.31172	#N/A
Unigene2648_All	6.76517	5.58496	-3.30829	-3.27843	#N/A
CL466.Contig12_All	-3.34104	-2.85561	-1.40353	-3.25557	#N/A
Unigene2736_All	1.98682	1.46023	-2.59484	-3.24056	#N/A
Unigene7645_All	3.56294	4.3061	-9.32643	-3.21791	#N/A
Unigene13022_All	8.69895	6.30378	-3.96111	-3.19377	#N/A
CL466.Contig20_All	-1.38333	-1.23447	-1.01442	-3.18331	#N/A
CL12039.Contig2_All	-1.29745	-1.61265	-1.40054	-3.1375	#N/A
Unigene15204_All	2.85909	2.57693	-1.0038	-3.13372	#N/A
CL466.Contig6_All	-1.94486	-2.01886	-1.17745	-3.07177	#N/A
Unigene19538_All	-1.54855	-3.00462	-1.21046	-3.06429	#N/A
Unigene59274_All	1.34687	1.04541	-3.0307	-3.0307	#N/A
Unigene7701_All	-1.60056	-4.9542	-4.53797	-3.02895	#N/A
CL18765.Contig1_All	-1.05106	-2.24192	-1.43862	-3.01895	#N/A
Unigene17457_All	-4.16504	-4.61961	-3.97473	-2.97473	#N/A
CL16684.Contig1_All	-5.83289	-5.83289	-2.18845	-2.97085	#N/A
CL1160.Contig2_All	-3.08006	-2.9218	-1.61824	-2.94921	#N/A
Unigene12484_All	-1.59668	-2.83089	-1.73141	-2.92935	#N/A
CL18036.Contig2_All	-8.09276	-1.66649	-3.49825	-2.91329	#N/A
Unigene14665_All	6.35839	4.80244	-5.29074	-2.81969	#N/A
CL20264.Contig1_All	-3.3322	-3.3322	-2.27115	-2.81863	#N/A
Unigene790_All	-6.62205	-4.56316	-2.1822	-2.80292	#N/A
CL11811.Contig2_All	5.10041	3.96467	-10.0307	-2.73605	#N/A
CL8306.Contig3_All	1.8608	1.54669	-7.59246	-2.73448	#N/A
CL18703.Contig1_All	-1.9045	-1.69408	-1.96105	-2.72186	#N/A
Unigene5198_All	-3.68948	-2.0092	-1.04295	-2.69131	#N/A
Unigene22545_All	-2.44478	-3.15528	-2.8833	-2.63333	#N/A
CL667.Contig2_All	-3.63559	-4.67741	1.764	-2.61126	#N/A
CL19817.Contig1_All	-1.48673	-1.2678	-2.8392	-2.51728	#N/A
CL18836.Contig3_All	-2.34039	-1.71236	-1.33628	-2.50846	#N/A
CL17358.Contig2_All	1.22478	1.48635	-1.5054	-2.49837	#N/A
CL17559.Contig2_All	-4.2158	-2.46965	-1.30055	-2.48827	#N/A
Unigene10504_All	3.7201	2.31854	-3.96764	-2.39046	#N/A
CL18930.Contig1_All	2.69252	3.14571	-2.46553	-2.31316	#N/A
Unigene214_All	-2.28345	-1.7413	-2.53916	-2.29123	#N/A
Unigene8033_All	6.02841	4.28876	1.62099	-2.27302	#N/A
Unigene30048_All	-4.15881	-4.48834	1.72622	-2.2729	#N/A
Unigene17133_All	-3.20095	-5.02407	-1.1334	-2.2655	#N/A
CL18518.Contig2_All	-1.87193	-1.66424	-2.61626	-2.24948	#N/A
CL18031.Contig2_All	-1.10448	-1.57635	-1.82742	-2.21444	#N/A
Unigene22303_All	2.26209	2.00313	-5.67726	-2.21438	#N/A
CL18019.Contig2_All	7.53916	8.2384	-3.42183	-2.18396	#N/A
CL16765.Contig2_All	-2.53605	-2.29999	-1.29517	-2.18269	#N/A
CL4373.Contig2_All	-4.56768	-1.8319	2.71414	-2.15666	#N/A
Unigene8279_All	-1.1534	-1.32064	-1.05635	-2.1524	#N/A
CL19676.Contig2_All	2.11548	1.848	-6.73711	-2.13289	#N/A
Unigene22008_All	-1.37197	-2.87447	-2.24793	-2.13245	#N/A
Unigene11811_All	-1.28616	-5.09351	-2.2555	-2.118	#N/A
Unigene5563_All	2.46726	2.5155	-9.08215	-2.09346	#N/A
Unigene7617_All	-1.07621	-1.60446	-1.46484	-2.08908	#N/A
Unigene33172_All	5.14975	3.867	-4.9894	-2.08196	#N/A
CL18393.Contig1_All	2.70555	1.15256	-5.24515	-2.07914	#N/A
Unigene1282_All	-5.57102	-1.58496	2.36881	-2.07083	#N/A
CL18930.Contig2_All	2.23826	2.48405	-2.70927	-2.04524	#N/A
Unigene35463_All	-2.66385	-4.23213	1.18102	-2.02554	#N/A
Unigene40191_All	-4.17058	-5.74377	1.71811	-2.02411	#N/A
CL13351.Contig2_All	-1.35098	-1.53318	-3.24793	-1.97944	#N/A
CL20378.Contig2_All	2.13523	2.603	-3.14608	-1.96829	#N/A
CL18836.Contig1_All	-2.17959	-1.95065	-1.07572	-1.95441	#N/A
CL8306.Contig1_All	2.33552	2.14275	-8.88434	-1.93881	#N/A
Unigene15972_All	-3.92642	-2.2316	1.96877	-1.93508	#N/A
CL18019.Contig1_All	4.92859	4.78374	-4.19878	-1.91226	#N/A
Unigene12272_All	3.52878	-4.58496	-1.50494	-1.90126	#N/A
Unigene10006_All	-3.1375	-3.45943	-1.3727	-1.8842	#N/A
CL8714.Contig2_All	-1.05759	-2.47045	-1.76184	-1.83915	#N/A
CL18282.Contig2_All	1.16754	-1.19693	-2.76668	-1.79424	#N/A
Unigene11807_All	-3.48382	-7.48382	-1.01668	-1.78759	#N/A
CL19817.Contig2_All	-1.83243	-1.51839	-2.88573	-1.78178	#N/A
Unigene14668_All	8.71425	7.25739	-9	-1.7146	#N/A
CL16407.Contig2_All	-1.68182	-7.26679	-2.1375	-1.60145	#N/A
Unigene20517_All	2.42033	2.92376	1.4305	-1.52796	#N/A
Unigene14799_All	2.86541	1.46091	-5.60252	-1.45885	#N/A
Unigene2573_All	-5.17444	-6.04118	1.5179	-1.45755	#N/A
Unigene5559_All	7.35755	6.64386	-3.14981	-1.41015	#N/A
Unigene2567_All	-5.38157	-4.93411	1.66645	-1.33603	#N/A
CL19344.Contig1_All	3.072	2.76019	-3.09003	-1.31425	#N/A
Unigene29538_All	-3.72372	-3.67728	-1.45483	-1.3059	#N/A
Unigene52625_All	5.32433	4.89077	-5.0564	-1.27053	#N/A
CL18786.Contig2_All	1.50598	1.44196	-1.12688	-1.26957	#N/A
Unigene475_All	-3.56635	-3.56635	1.54537	-1.2645	#N/A
Unigene3916_All	1.95828	2.57474	1.6388	-1.22728	#N/A
Unigene5221_All	-1.45337	-4.66838	-1.84702	-1.21589	#N/A
Unigene59314_All	3.59657	2.33541	-6.15265	-1.18402	#N/A
Unigene17641_All	2.68005	2.74038	-1.94753	-1.16071	#N/A
Unigene14798_All	3.15959	2.05612	-5.7399	-1.14043	#N/A
Unigene38148_All	2.62603	1.35322	-4.85291	-1.11901	#N/A
Unigene17086_All	1.33481	1.14647	-1.04006	-1.07213	#N/A
Unigene10312_All	-5.57465	-5.39232	2.31245	-1.06142	#N/A
CL17903.Contig2_All	2.11159	2.97327	-1.33708	-1.04359	#N/A
CL19344.Contig2_All	3.14543	2.79858	-3.43539	-1.00654	#N/A
CL19916.Contig1_All	-3.54769	-3.40076	2.65899	1.00166	#N/A
CL19233.Contig4_All	-2.23933	-1.56053	1.85159	1.00462	#N/A
Unigene10350_All	-2.97961	-3.15138	1.22133	1.02208	#N/A
CL19035.Contig2_All	1.13905	1.99361	1.16964	1.02567	#N/A
CL19373.Contig1_All	-5.30627	-2.92782	1.72643	1.05694	#N/A
CL18706.Contig2_All	-1.05344	-2.08092	1.02664	1.09115	#N/A
CL17886.Contig2_All	-2.38718	-1.02461	1.78697	1.22055	#N/A
Unigene18444_All	-5.31985	-4.37909	2.2076	1.22071	#N/A
Unigene22509_All	-1.95283	-1.41069	1.29318	1.24349	#N/A
Unigene22709_All	-9.69174	-4.69174	2.64536	1.29662	#N/A
Unigene17599_All	4.44836	4.80507	1.75489	1.31768	#N/A
CL19233.Contig1_All	-2.24236	-1.56649	1.42471	1.33247	#N/A
CL20216.Contig2_All	-4.26232	-4.33271	2.24813	1.39146	#N/A
CL19035.Contig1_All	1.13651	1.82905	1.24812	1.43504	#N/A
Unigene18094_All	-4.32928	-4.46104	1.60343	1.44287	#N/A
Unigene9907_All	7.01123	4.36457	3.05387	1.49881	#N/A
CL17985.Contig2_All	1.40526	2.16559	1.63686	1.57967	#N/A
CL19827.Contig2_All	-3.27612	-1.57568	2.65548	1.65283	#N/A
Unigene2838_All	2.96347	2.80735	1.27942	1.82716	#N/A
CL18041.Contig1_All	1.21425	1.37632	1.90885	2.04529	#N/A
CL8762.Contig3_All	4.92735	5.36257	2.27612	2.21917	#N/A
CL17111.Contig1_All	-4.35699	-4.66185	2.60334	2.41642	#N/A
Unigene29366_All	2.40842	2.71391	2.40599	2.42873	#N/A
CL1862.Contig5_All	2.17754	2.30812	1.93441	2.53051	#N/A
CL19794.Contig3_All	4.54844	5.53605	1.83432	2.70671	#N/A
Unigene8122_All	6.9542	7.17991	2.20163	2.92992	#N/A
CL6456.Contig3_All	-2.77007	-7.57743	2.78778	3.15319	#N/A
CL8051.Contig17_All	7.45943	7.45943	2.37176	3.17465	#N/A
Unigene5127_All	-1.12214	-1.21164	2.09954	3.17754	#N/A
Unigene2476_All	-2.42868	-4.22454	5.39232	4	#N/A
Unigene19767_All	5.56333	4.45003	4.66838	4.02554	#N/A
CL1170.Contig1_All	7.83289	7.79442	4.3874	4.07834	#N/A
Unigene14729_All	6.27536	6.03685	4.76818	4.11002	#N/A
Unigene13537_All	4.08746	3.80735	3.65555	4.13695	#N/A
Unigene153_All	5.05627	5.73163	4.04118	4.18783	#N/A
CL15853.Contig1_All	3.52356	3.9542	4.42884	4.26823	#N/A
CL341.Contig4_All	5.92283	5.22882	5.76377	4.32193	#N/A
Unigene10249_All	3.66297	4.13386	3.99305	4.33711	#N/A
CL17873.Contig1_All	5.88264	6.74147	4.42178	4.33866	#N/A
Unigene215_All	9.42836	9.40727	4.16993	4.45943	#N/A
Unigene154_All	6.90689	6.45943	4.07385	4.59956	#N/A
CL15175.Contig2_All	3.56071	4.29278	4.08746	4.81307	#N/A
Unigene19129_All	5.50964	5.55958	5.12365	4.86924	#N/A
CL17702.Contig2_All	4.93828	5.23298	4.0363	5.18231	#N/A
Unigene5167_All	7.20212	4.74147	6.42626	5.24793	#N/A
Unigene20516_All	8.8009	8.97728	4.24793	5.36923	#N/A
Unigene22172_All	5.54432	3.9386	6.55651	5.52748	#N/A
Unigene4706_All	7.06609	6.80735	6.30986	5.58496	#N/A
CL341.Contig3_All	5.35168	4.58496	7.5025	5.71882	#N/A
CL17702.Contig1_All	4.58367	4.89495	4.45683	5.79932	#N/A
CL14634.Contig1_All	4.12928	4.02237	7.67948	5.9542	#N/A
Unigene35752_All	4.45943	4.21501	5.79116	6	#N/A
Unigene19769_All	4.93648	2.79617	6.94251	6.15987	#N/A
Unigene7709_All	5.16993	4.73086	6.52356	6.18982	#N/A
Unigene504_All	6.42168	7.03142	6.38082	6.20945	#N/A
Unigene24301_All	3.94084	3.82927	5.27094	6.22024	#N/A
Unigene11180_All	4.45709	4.14101	5.58925	6.55641	#N/A
CL4286.Contig4_All	4.73697	4.02975	5.3609	6.63421	#N/A
Unigene17408_All	5.9387	6.20094	5.33007	6.64347	#N/A
Unigene22501_All	5.66785	5.96566	4.97444	6.83748	#N/A
Unigene24687_All	3.09072	1.14923	6.03402	6.86092	#N/A
Unigene53255_All	7.90689	7.19967	6.96578	6.88264	#N/A
Unigene23982_All	8.10329	8.06609	6.61471	7.06609	#N/A
CL341.Contig5_All	5.20945	6.10852	8.19476	7.12928	#N/A
Unigene17845_All	6.19967	6.64746	8.00562	7.14975	#N/A
CL10100.Contig2_All	5.64386	4.85798	8.13545	7.35403	#N/A
Unigene35381_All	6.40854	6.63952	6.18585	7.44732	#N/A
CL15145.Contig1_All	4.72048	3.11042	8.56986	7.65105	#N/A
Unigene19975_All	6.89482	7.18982	4.22525	7.96813	#N/A
Unigene7746_All	6.8705	6.53993	8.89026	8.43983	#N/A
Unigene7346_All	3.33861	2.18107	7.37425	8.44106	#N/A
CL14738.Contig1_All	6.93074	6.2854	9.0607	8.72451	#N/A
CL1653.Contig1_All	2.72154	1.50069	8.09672	8.80252	#N/A
Unigene9971_All	6.74885	6.74876	6.8731	9.07414	#N/A
Unigene1408_All	8.12928	8.06609	7.07628	9.22713	#N/A
Unigene35369_All	5.74147	6.08746	6.90689	9.29232	#N/A
Unigene18790_All	8.10678	8.17076	8.07414	9.53138	#N/A
Unigene19778_All	5.3599	6.13119	8.24555	10.1276	#N/A
CL4286.Contig1_All	5.16993	5.04439	9.22882	10.1812	#N/A
Unigene13023_All	8.83969	8.44007	8.23272	10.3014	#N/A
Unigene396_All	6.60643	6.52985	9.83763	10.6751	#N/A
Unigene19777_All	5.29787	5.89598	9.29002	10.7789	#N/A
Unigene7348_All	3.69144	2.92139	10.8673	11.346	#N/A
Unigene60952_All	10.9315	10.9887	10.7855	12.1724	#N/A
