# Supplementary material for: Comparative transcriptome analysis reveals heat stress-responsive genes and their signalling pathways in lilies (Lilium longiflorum vs. Lilium distichum)
Source: PLoS One. 2020 Oct 2;15(10):e0239605. doi: 10.1371/journal.pone.0239605 (PMC7531851; doi:10.1371/journal.pone.0239605)
Supplement: S5 Table — (XLSX) [file pone.0239605.s008.xlsx]

## Sheet: Sheet1
Table S5: DEGs encoding HSPs and HSFs related to heat stress identified in lily.
GENE_ID	LL_T2h_Vs_LL_CK	LL_T24h_Vs_LL_CK	LD_T2h_Vs_LD_CK	LD_T24h_Vs_LD_CK	Description
Class I heat shock protein-like
CL3321.Contig3_All	5.37375	5.90574	5.6827	7.25228	Musa acuminata subsp. malaccensis 18.1 kDa class I heat shock protein-like (LOC103991938), mRNA
Unigene53374_All	6.49549	6.41441	8.89482	10.3421	Pyrus x bretschneideri 16.9 kDa class I heat shock protein 2-like (LOC103936191), mRNA
CL7227.Contig1_All	5.57894	6.59985	5.73246	7.16967	17.8 kDa class I heat shock protein-like (LOC105167105), mRNA
Unigene87_All	5.94539	6.29213	3.78872	5.58997	16.9 kDa class I heat shock protein 2-like (LOC105041257), mRNA
Unigene52482_All	6.99591	7.34559	4.34639	6.51905	18.1 kDa class I heat shock protein-like (LOC103701878), mRNA
Unigene89_All	6.03115	6.4671	2.99072	4.46976	18.1 kDa class I heat shock protein-like (LOC105046300), mRNA
CL19145.Contig7_All	5.81769	6.09778	4.07114	5.59775	18.1 kDa class I heat shock protein-like (LOC105046300), mRNA
Unigene35567_All	5.69476	6.07275	5.21675	6.41974	18.1 kDa class I heat shock protein-like (LOC105048398), mRNA
Unigene93_All	5.5466	5.75085	5.29616	7.52219	18.1 kDa class I heat shock protein-like (LOC105048398), mRNA
CL13727.Contig2_All	4.08969	4.27908	2.64332	3.63522	18.1 kDa class I heat shock protein-like (LOC105050569), mRNA
Unigene12411_All	4.00662	4.09187	2.74313	4.53985	18.1 kDa class I heat shock protein-like (LOC105050569), mRNA
CL13727.Contig4_All	5.43994	5.9963	3.29257	5.05872	18.1 kDa class I heat shock protein-like (LOC105050569), mRNA
Unigene94_All	6.4784	6.85862	4.24219	5.08476	18.1 kDa class I heat shock protein-like (LOC105050569), mRNA
CL19145.Contig6_All	5.64709	6.1297	3.80742	5.43085	18.1 kDa class I heat shock protein-like (LOC105050569), mRNA
CL20611.Contig5_All	5.97793	6.23766	4.71213	5.94429	18.1 kDa class I heat shock protein-like (LOC105050569), mRNA
Unigene90_All	5.20873	5.82959	4.57464	6.06137	18.1 kDa class I heat shock protein-like (LOC105050569), mRNA
Unigene91_All	5.31849	6.0627	5.02726	6.72613	18.1 kDa class I heat shock protein-like (LOC105050569), mRNA
Unigene88_All	5.53712	6.08314	5.09935	6.80201	18.1 kDa class I heat shock protein-like (LOC105050569), mRNA
Unigene29633_All	5.66544	6.41062	5.49664	6.86571	18.1 kDa class I heat shock protein-like (LOC105050569), mRNA
CL19654.Contig1_All	5.50458	6.1104	5.38026	7.11857	18.1 kDa class I heat shock protein-like (LOC105050569), mRNA
CL19289.Contig3_All	5.32672	5.88122	5.70598	7.23324	18.1 kDa class I heat shock protein-like (LOC105050569), mRNA
Class II heat shock protein-like
CL7583.Contig1_All	8.08898	7.29068	4.12732	6.6105	17.3 kDa class II heat shock protein-like [Nicotiana sylvestris]
CL163.Contig4_All	6.55875	5.85521	4.80031	8.14025	17.9 kDa class II heat shock protein-like [Eucalyptus grandis]
CL163.Contig3_All	7.58159	7.77115	6.23018	8.44228	17.9 kDa class II heat shock protein-like [Eucalyptus grandis]
CL16968.Contig1_All	3.54432	3.34577	6.14684	8.7879	17.9 kDa class II heat shock protein-like [Eucalyptus grandis]
CL163.Contig1_All	8.71425	8.62571	6.53916	9.86204	17.9 kDa class II heat shock protein-like [Eucalyptus grandis]
Unigene52829_All	5.61554	5.96373	4.87652	6.64295	Eucalyptus grandis 17.9 kDa class II heat shock protein-like (LOC104431171), mRNA
Unigene38543_All	5.36619	5.92048	5.21741	7.12043	Eucalyptus grandis 17.9 kDa class II heat shock protein-like (LOC104431171), mRNA
Unigene9974_All	5.61302	6.03294	5.6626	7.25821	Eucalyptus grandis 17.9 kDa class II heat shock protein-like (LOC104437870), mRNA
Unigene35523_All	5.86155	6.23504	5.77449	7.41491	Eucalyptus grandis 17.9 kDa class II heat shock protein-like (LOC104437870), mRNA
Unigene12583_All	5.0019	5.27931	9.15482	11.4268	Eucalyptus grandis 17.9 kDa class II heat shock protein-like (LOC104437870), mRNA
Unigene7229_All	6.12847	5.52356	5.1964	6.48266	Eucalyptus grandis heat shock protein 90-1-like (LOC104443842), mRNA
CL13616.Contig1_All	5.23757	5.82961	7.86286	9.44634	Malus x domestica 17.3 kDa class II heat shock protein-like (LOC103425498), mRNA
CL572.Contig3_All	5.84945	6.29893	5.34039	6.89371	17.1 kDa class II heat shock protein-like (LOC103720807), mRNA
CL572.Contig4_All	5.48382	4.8857	4.99069	7.18395	Pyrus x bretschneideri 17.1 kDa class II heat shock protein-like (LOC103952522), mRNA
CL572.Contig2_All	7.17149	6.98157	6.76169	8.38344	Pyrus x bretschneideri 17.1 kDa class II heat shock protein-like (LOC103952522), mRNA
Unigene9973_All	7.31706	7.81526	6.27576	7.0979	Pyrus x bretschneideri 17.3 kDa class II heat shock protein (LOC103938015), mRNA
Heat shock 70 kDa protein
Unigene10601_All	3.56071	4.3505	2.40445	2.2147	heat shock 70 kDa protein 15-like (LOC101770649), transcript variant X2, misc_RNA
CL6966.Contig1_All	-5	-5	2.39834	3.2671	heat shock 70 kDa protein 8 [Elaeis guineensis]
CL6966.Contig4_All	5.45943	5.62449	7.26115	5.67243	heat shock 70 kDa protein 8 [Elaeis guineensis]
CL1170.Contig7_All	8.59991	9.77972	5.50491	7.33498	heat shock 70 kDa protein 14-like (LOC105040287), mRNA
CL1170.Contig23_All	3.61644	3.184	7.85175	10.7185	heat shock 70 kDa protein 14-like (LOC105040287), mRNA
CL3028.Contig7_All	2.8625	3.58496	5.12928	4.39232	heat shock 70 kDa protein 17 (LOC105056346), mRNA
CL1614.Contig2_All	3.37741	3.16	4.1788	4.59826	heat shock 70 kDa protein, mitochondrial (LOC103708466), mRNA
CL14057.Contig2_All	4.60261	4.72296	5.20945	5.46411	heat shock 70 kDa protein, mitochondrial-like (LOC105043482), mRNA
CL20613.Contig6_All	5.38446	4.52682	1.50025	1.76478	heat shock cognate 70 kDa protein 2-like (LOC105044427), misc_RNA
Unigene12165_All	5.63566	4.9332	1.31721	2.16306	heat shock cognate 70 kDa protein 2-like (LOC105044427), misc_RNA
Unigene12159_All	5.05941	4.32167	1.50039	2.44738	heat shock cognate 70 kDa protein 2-like (LOC105044427), misc_RNA
Unigene11734_All	7.85232	7.51139	5.77832	6.43668	heat shock cognate 70 kDa protein 2-like (LOC105044427), misc_RNA
Unigene12163_All	5.84455	4.76354	5.85025	7.4279	heat shock cognate 70 kDa protein 2-like (LOC105044427), misc_RNA
CL1379.Contig8_All	1.20791	1.35345	2.73039	2.94996	stromal 70 kDa heat shock-related protein, chloroplastic (LOC105051365), mRNA
Heat shock protein 83
CL950.Contig4_All	8.20457	9.43671	5.46835	6.24447	heat shock protein 83 (LOC103714924), mRNA
CL950.Contig5_All	9.94398	7.85175	7.61471	7.19967	heat shock protein 83 (LOC103714924), mRNA
CL20541.Contig8_All	3.05389	2.83276	1.41729	2.10816	heat shock protein 83 (LOC103715800), mRNA
CL20541.Contig7_All	3.57343	3.2991	2.9856	4.05571	heat shock protein 83 (LOC103715800), mRNA
CL20541.Contig4_All	4.99638	4.76585	2.68286	4.4615	heat shock protein 83 (LOC103715800), mRNA
Unigene19718_All	4.23139	3.70799	2.39157	3.77093	heat shock protein 83 (LOC105059479), mRNA
Unigene7449_All	5.67243	5.16993	5.42403	6.93074	heat shock protein 83-like (LOC105061087), mRNA
Unigene7448_All	11.5421	12.6664	7.12928	7.53916	heat shock protein 83-like (LOC105061087), mRNA
Unigene7446_All	5.73207	5.7362	5.70044	7.75489	heat shock protein 83-like (LOC105061087), mRNA
CL20541.Contig6_All	3.04241	2.71176	1.33492	2.47202	Ornithogalum longebracteatum heat shock protein 83 (HSP83-2) mRNA, complete cds
CL20541.Contig9_All	4.64161	4.55154	1.85203	2.95408	Ornithogalum longebracteatum heat shock protein 83 (HSP83-2) mRNA, complete cds
Small heat shock protein
CL2769.Contig4_All	10.3015	9.99435	10.2715	12.6744	small heat shock protein, chloroplastic [Jatropha curcas]
CL2769.Contig5_All	7.79246	7.17592	8.19476	11.9887	small heat shock protein, chloroplastic [Phoenix dactylifera]
CL2769.Contig3_All	2.28456	1.4468	5.25961	8.12722	small heat shock protein, chloroplastic-like [Elaeis guineensis]
CL2769.Contig2_All	3.82944	3.76237	7.85175	9.6359	small heat shock protein, chloroplastic-like [Elaeis guineensis]
CL2769.Contig1_All	4.6837	4.37504	11.9823	13.5543	small heat shock protein, chloroplastic-like [Elaeis guineensis]
Unigene22366_All	7.0935	6.28759	9.14466	11.543	Lilium lancifolium small heat shock protein mRNA, partial cds
Unigene22367_All	6.99365	5.96787	10.1189	12.363	Lilium lancifolium small heat shock protein mRNA, partial cds
CL2698.Contig4_All	2.57558	3.27381	2.29367	3.99033	Triticum aestivum small heat shock protein (SusHSP) mRNA, complete cds
CL2698.Contig1_All	4.12564	4.11466	4.28206	5.16046	Triticum aestivum small heat shock protein (SusHSP) mRNA, complete cds
CL351.Contig6_All	7.49185	7.45121	7.24513	8.22514	Ornithogalum longebracteatum small heat shock protein (sHSP) mRNA, complete cds
CL351.Contig4_All	3.31288	4.6865	7.26147	8.27901	Ornithogalum longebracteatum small heat shock protein (sHSP) mRNA, complete cds
CL351.Contig2_All	4.3624	4.48157	8.02791	10.676	Ornithogalum longebracteatum small heat shock protein (sHSP) mRNA, complete cds
CL11327.Contig1_All	5.73495	6.09447	4.99484	5.70084	Cenchrus americanus small heat shock protein sHsp17.8 mRNA, complete cds
Other heat shock protein
CL1338.Contig4_All	5.36807	5.53605	3.93064	6.13386	15.7 kDa heat shock protein, peroxisomal [Nelumbo nucifera]
CL1452.Contig3_All	10.4919	10.8281	6.22882	9.99577	26.5 kDa heat shock protein, mitochondrial [Phoenix dactylifera]
CL1452.Contig7_All	10.5236	10.5774	8.07146	11.0091	26.5 kDa heat shock protein, mitochondrial [Phoenix dactylifera]
CL20541.Contig3_All	5.14324	4.67531	3.00731	4.89708	Camelina sativa heat shock protein 90-2 (LOC104726147), mRNA
Unigene14375_All	7.34873	7.48382	5.6453	5.54689	Camelina sativa heat shock protein 90-2 (LOC104726147), mRNA
Unigene16724_All	4.82564	3.96083	8.39232	8.94837	Camelina sativa heat shock protein 90-2 (LOC104726147), mRNA
CL2253.Contig12_All	6.06609	6.40939	5.00529	4.42429	Camelina sativa hsp70-Hsp90 organizing protein 2-like (LOC104714614), transcript variant X1, mRNA
CL2253.Contig11_All	6.55459	6.82018	5.54174	5.04803	Camelina sativa hsp70-Hsp90 organizing protein 2-like (LOC104714614), transcript variant X1, mRNA
CL2253.Contig2_All	6.34873	6.53916	6.08746	5.64386	Camelina sativa hsp70-Hsp90 organizing protein 2-like (LOC104714614), transcript variant X1, mRNA
CL12328.Contig1_All	6.02052	6.20783	4.24594	7.53866	22.0 kDa class IV heat shock protein-like (LOC105038573), mRNA
Unigene9695_All	4.79998	5.04439	3.48674	4.07645	Ananas comosus class-1 LMW heat shock protein mRNA, complete cds
Unigene21521_All	9.34207	10.3208	6.88745	7.44294	Populus trichocarpa 17.5 kd heat shock family protein (POPTR_0019s11050g) mRNA, complete cds
Unigene4950_All	10.2738	10.4429	8.57743	7.61471	Theobroma cacao Heat shock protein 60 isoform 6 (TCM_020438) mRNA, complete cds
Heat shock transcription factor
CL209.Contig1_All	4.08746	4.31288	3.04076	3.55234	Lilium longiflorum heat shock transcription factor A2 mRNA, complete cds
Unigene14710_All	8.19565	8.23522	5.88042	6.11042	Lilium longiflorum heat shock transcription factor A2 mRNA, complete cds
Unigene14708_All	6.22629	6.40382	5.90948	6.12197	Lilium longiflorum heat shock transcription factor A2 mRNA, complete cds
CL20106.Contig1_All	7.22159	7.24555	7.37674	7.8841	Lilium longiflorum heat shock transcription factor A2 mRNA, complete cds
CL20106.Contig4_All	7.61943	7.43444	7.56224	8.27612	Lilium longiflorum heat shock transcription factor A2 mRNA, complete cds
CL20106.Contig6_All	7.50053	7.25972	7.52956	8.28162	Lilium longiflorum heat shock transcription factor A2 mRNA, complete cds
CL20106.Contig3_All	6.18982	6.49643	8.07252	8.97568	Lilium longiflorum heat shock transcription factor A2 mRNA, complete cds
CL5951.Contig2_All	4.98509	4.52191	2.59637	4.23339	heat stress transcription factor A-3-like (LOC105038205), mRNA
CL5951.Contig5_All	3.88349	3.45717	3.71699	5.64097	heat stress transcription factor A-3-like (LOC105038205), mRNA
Unigene14651_All	1.77864	2.50396	2.94015	3.82633	heat stress transcription factor B-2c-like (LOC105043426), mRNA
CL1844.Contig4_All	3.55336	3.99277	5.24793	5.83289	heat stress transcription factor B-2c-like (LOC105043426), mRNA
Unigene17412_All	1.75995	2.49426	9.08215	9.14211	heat stress transcription factor B-2c-like (LOC105043426), mRNA
CL1844.Contig5_All	2.81967	3.34056	1.28214	1.58276	Musa acuminata subsp. malaccensis heat stress transcription factor B-2c-like (LOC103983237), mRNA
CL1844.Contig2_All	1.56069	2.07797	2.27025	2.96707	Musa acuminata subsp. malaccensis heat stress transcription factor B-2c-like (LOC103983237), mRNA
CL1844.Contig6_All	2.21917	2.84392	2.92209	3.95864	Musa acuminata subsp. malaccensis heat stress transcription factor B-2c-like (LOC103983237), mRNA
CL1844.Contig1_All	2.11425	2.88445	3.04439	4.53138	Musa acuminata subsp. malaccensis heat stress transcription factor B-2c-like (LOC103983237), mRNA
