# Supplementary material for: Comparative transcriptome analysis reveals heat stress-responsive genes and their signalling pathways in lilies (Lilium longiflorum vs. Lilium distichum)
Source: PLoS One. 2020 Oct 2;15(10):e0239605. doi: 10.1371/journal.pone.0239605 (PMC7531851; doi:10.1371/journal.pone.0239605)
Supplement: S6 Table — (XLSX) [file pone.0239605.s009.xlsx]

## Sheet: Sheet1
Table S6: Expression levels of co-modulated DEGs related to heat stress identified in lily
Down-regulated genes
GENE_ID	LL_T2h_Vs_LD_CK	LL_T24h_Vs_LD_CK	LD_T2h_Vs_LL_CK	LD_T24h_Vs_LL_CK
CL5528.Contig4_All	-8.90087	-2.3159	4.31201	1.34156
CL5196.Contig2_All	-8.47168	-8.47168	2.09478	2.06316
CL16886.Contig1_All	-8.44626	-3.17573	2.78136	2.80735
CL7264.Contig3_All	-7.85953	-2.13161	2.40449	1.60889
CL8492.Contig2_All	-7.78136	-3.87447	1.93622	1.01937
CL15972.Contig4_All	-7.59544	-5.82991	2.30319	2.61566
CL16886.Contig2_All	-7.12365	-2.92487	1.50967	1.91177
CL18874.Contig1_All	-7.05528	-2.73335	1.09565	2.11458
CL1912.Contig5_All	-6.20945	-2.94197	2.18905	1.16028
CL5183.Contig2_All	-5.64386	-5.64386	1.51617	1.29488
CL17887.Contig2_All	-5.64386	-2.8365	1.55487	1.27009
CL2027.Contig3_All	-5.45994	-3.27012	3.55062	2.82114
CL7490.Contig4_All	-5.40982	-3.6137	1.19836	1.04569
CL6966.Contig1_All	-5	-5	2.39834	3.2671
CL8412.Contig4_All	-4.96523	-4.05377	2.01449	1.31414
CL2914.Contig7_All	-4.78612	-2.94177	2.22137	2.45031
CL428.Contig3_All	-4.70919	-2.96518	1.41374	2.16596
Unigene5244_All	-4.64017	-2.7029	1.81918	1.48866
CL428.Contig4_All	-4.61149	-2.8928	1.45328	2.00536
CL8508.Contig2_All	-4.59694	-1.70941	4.006	2.97575
CL13984.Contig1_All	-4.56341	-2.74975	1.99825	1.0035
CL8231.Contig1_All	-4.49335	-2.28244	2.24246	1.09624
CL11945.Contig2_All	-4.33127	-2.2328	2.2914	1.07711
CL9599.Contig2_All	-4.29257	-2.51636	1.77023	1.02658
CL15663.Contig3_All	-4.27528	-1.10535	6.44294	7.8009
CL16.Contig12_All	-4.26053	-4.52356	7.69349	7.60733
Unigene3065_All	-4.25604	-2.62045	1.80942	1.07418
CL15183.Contig4_All	-4.15924	-3.19757	3.32193	3.08746
CL15031.Contig1_All	-4.1057	-2.53379	2.13216	1.92982
CL19953.Contig1_All	-4.09868	-1.81995	2.03334	1.09208
Unigene10139_All	-3.96347	-2.91617	2.28039	1.64853
CL14735.Contig2_All	-3.93884	-2.21996	2.46925	1.6159
CL3618.Contig1_All	-3.9372	-2.42906	1.13022	1.08373
CL10632.Contig2_All	-3.89885	-1.99196	1.82296	1.44583
CL10120.Contig1_All	-3.86021	-2.46291	1.87245	1.09958
CL14735.Contig1_All	-3.83378	-2.27642	2.34902	1.24972
CL14095.Contig1_All	-3.81414	-2.54216	1.49688	1.04142
Unigene15439_All	-3.79494	-3.04647	1.43556	-2.05477
CL5627.Contig2_All	-3.7625	-1.07267	1.1791	1.26345
CL16.Contig15_All	-3.7291	-1.63796	3.54432	3.18322
Unigene4935_All	-3.67113	-2.99906	2.97735	1.67217
CL428.Contig9_All	-3.67026	-3.38565	2.16607	1.24907
Unigene4936_All	-3.62326	-3.13422	2.81573	1.81705
CL3596.Contig2_All	-3.60251	-2.93771	1.78526	1.44316
CL12699.Contig5_All	-3.535	-2.20142	2.24793	1.63614
CL9955.Contig1_All	-3.42099	-2.31614	1.92646	1
Unigene12279_All	-3.39553	-1.96897	2.54248	1.33985
CL12071.Contig6_All	-3.39063	-2.00785	1.99343	1.26561
CL4846.Contig1_All	-3.36134	-1.88785	2.15384	1.29151
CL19309.Contig2_All	-3.32275	-1.30909	2.22908	1.12136
CL14933.Contig3_All	-3.24244	-1.90727	2.51249	1.31716
Unigene5347_All	-3.24187	-2.10785	1.40283	-1.23435
CL4846.Contig2_All	-3.20398	-1.83344	2.01119	1.03072
CL14238.Contig1_All	-3.16993	-3.16993	1.22609	1.19927
CL14933.Contig2_All	-3.15292	-1.87225	2.16484	1.07946
CL1916.Contig2_All	-3.09592	-2.09592	1.43884	-1.58599
CL1904.Contig1_All	-3.08869	-1.61979	2.54809	1.12385
CL7959.Contig1_All	-3.07018	-1.73118	1.4508	1.46334
CL13952.Contig2_All	-3.01528	-2.20208	2.10708	1.37362
CL14009.Contig2_All	-2.97484	-4.02164	1.30643	1.34162
CL4858.Contig4_All	-2.9745	-1.66068	2.25878	1.52607
CL15456.Contig1_All	-2.92838	-1.35099	1.0688	1.15499
CL9281.Contig3_All	-2.90313	-1.94458	2.49341	1.70868
CL565.Contig2_All	-2.89401	-2.10046	1.31875	1.14684
CL9281.Contig5_All	-2.88923	-1.75407	2.54353	1.63805
CL3876.Contig3_All	-2.84075	-3.52356	1.16373	1.90689
CL12337.Contig1_All	-2.79764	-1.60052	2.22396	1.23945
CL1897.Contig1_All	-2.77449	-1.30028	1.05167	1.39529
CL8787.Contig1_All	-2.74876	-1.88806	1.35285	1.52147
Unigene49070_All	-2.74496	-2.35689	3.34551	1.63686
CL428.Contig10_All	-2.7302	-1.62478	1.00162	2.81797
CL7959.Contig2_All	-2.71418	-1.39892	1.38989	1.61575
CL4457.Contig2_All	-2.7109	-3.05983	1.43594	-1.82265
CL9029.Contig1_All	-2.69873	-1.42648	2.36463	1.20187
CL10632.Contig8_All	-2.69345	-2.4154	1.9418	1.72746
CL428.Contig8_All	-2.61633	-1.60784	1.0076	2.88951
CL15456.Contig2_All	-2.56084	-1.02975	1.24936	1.20282
CL7091.Contig2_All	-2.55751	-1.72101	7.62936	6.59991
CL17531.Contig1_All	-2.55673	-1.60795	2.02224	1.64874
Unigene17567_All	-2.53998	-2.17319	1.31064	1.20437
CL3989.Contig2_All	-2.52857	-2.38321	1.95073	1.3995
CL3989.Contig1_All	-2.52715	-2.28733	1.87938	1.31472
CL19102.Contig2_All	-2.52655	-1.44854	1.33012	-1.52202
CL7592.Contig1_All	-2.50934	-1.77546	2.04966	1.00487
CL14109.Contig2_All	-2.49384	-1.06135	3.00673	2.33535
CL13249.Contig1_All	-2.45172	-1.64162	1.72952	1.03548
CL7807.Contig6_All	-2.43168	-1.90249	1.57712	1.3475
CL10521.Contig2_All	-2.42133	-1.27514	2.10184	1.76282
CL8286.Contig2_All	-2.37758	-1.59215	1.01706	1.04173
CL14864.Contig1_All	-2.36061	-1.51173	1.39188	1.05853
CL1904.Contig2_All	-2.34051	-1.06197	2.08385	1.249
CL20369.Contig1_All	-2.33821	-1.14271	1.63077	1.09722
CL1564.Contig6_All	-2.31325	-2.34239	1.07039	1.13386
CL3487.Contig1_All	-2.30564	-2.19243	3.78905	3.9432
CL5363.Contig1_All	-2.28383	-4.33977	3.90168	2.70941
CL13971.Contig2_All	-2.26756	-1.17198	1.97737	1.44375
CL2590.Contig2_All	-2.26702	-1.07577	1.5281	1.0639
CL8787.Contig2_All	-2.26274	-1.33525	1.48516	1.52437
CL9029.Contig3_All	-2.21554	-1.26421	2.27757	1.2007
CL4858.Contig1_All	-2.21518	-2.08686	2.2114	1.56289
CL961.Contig2_All	-2.20532	-1.13328	1.46394	1.00052
CL7777.Contig7_All	-2.20393	-1.61281	2.18154	1.12726
CL13249.Contig2_All	-2.16853	-1.46616	1.88343	1.32397
CL14109.Contig3_All	-2.16346	-1.34096	2.18392	1.55943
CL8474.Contig3_All	-2.12821	-1.13852	2.0156	1.12814
CL10521.Contig3_All	-2.10345	-1.81222	1.29914	1.13428
CL7807.Contig5_All	-2.05566	-2.50312	2.3609	1.35252
CL15.Contig4_All	-2.03161	-1.52161	1.62459	1.45135
CL14795.Contig3_All	-2.01201	-1.37395	1.34559	1.1636
CL18192.Contig2_All	-1.88197	-1.07371	1.62811	1.0611
CL5680.Contig1_All	-1.87014	-1.2248	2.17958	1.36579
CL2867.Contig4_All	-1.86581	-1.67911	2.77106	2.21115
CL2582.Contig4_All	-1.82018	-1.12437	2.69689	1.0106
CL1359.Contig10_All	-1.78327	-1.31654	1.2311	1.22849
CL17531.Contig2_All	-1.75866	-1.55513	2.18239	1.92481
CL2867.Contig1_All	-1.74685	-1.64251	3.87173	3.1247
CL3468.Contig2_All	-1.72899	-2.78694	1.87938	1.00246
CL453.Contig1_All	-1.70502	-1.14961	1.7539	1.01588
CL169.Contig3_All	-1.68666	-1.93678	1.12928	-1.83007
CL340.Contig4_All	-1.62714	-1.59254	1.07997	1.49102
CL14795.Contig2_All	-1.53687	-1.40152	1.90996	1.67062
Unigene7572_All	-1.49317	-1.81263	1.74723	1.12075
CL3614.Contig5_All	-1.48364	-1.23439	1.45768	1.17206
CL12295.Contig3_All	-1.38086	-1.45358	1.88251	1.29188
CL5849.Contig2_All	-1.33378	-1.41799	1.14193	1.36468
CL7978.Contig3_All	-1.26372	-1.46659	2.1032	1.5603
CL5795.Contig5_All	-1.26149	-1.99231	2.28011	2.58496
CL7110.Contig3_All	-1.20611	-1.60747	1.82087	1.14963
CL10991.Contig2_All	-1.18662	-3.17295	2.91733	2.35581
CL11002.Contig5_All	-1.08299	-1.88797	1.60942	1.95682
CL9512.Contig1_All	-1.07195	-1.02676	1.55196	-1.19855
CL17532.Contig1_All	-1.0614	-1.00574	1.9573	2.04148
CL1175.Contig4_All	-1.02151	-1.33111	2.05504	2.62189
Up-regulated genes
GENE_ID	LL_T2h_Vs_LD_CK	LL_T24h_Vs_LD_CK	LD_T2h_Vs_LL_CK	LD_T24h_Vs_LL_CK
CL19794.Contig4_All	1.00258	1.1659	-1.45042	-2.12906
CL1662.Contig2_All	1.0087	1.62323	-5.57674	-1.52442
CL11860.Contig1_All	1.02797	-1.13443	-3.48174	-2.77813
CL16731.Contig2_All	1.05785	1.17255	-1.33623	-1.40055
CL4090.Contig2_All	1.06846	1.97485	-3.28275	-1.19374
CL5513.Contig2_All	1.10852	1.05311	-2.76818	-1.37587
CL10360.Contig1_All	1.1426	1.05514	-1.7545	-1.31886
CL4090.Contig1_All	1.15361	1.83208	-3.1505	-1.01133
CL17728.Contig2_All	1.15449	1.33345	-1.16861	-1.1964
CL6633.Contig5_All	1.15795	1.13642	-5.55459	-5.55459
CL16731.Contig1_All	1.15994	1.2854	-1.14344	-1.0889
CL10354.Contig2_All	1.16197	1.078	-1.68666	-2.96336
CL12225.Contig2_All	1.16421	1.51424	-2.8854	-4.12213
CL1607.Contig1_All	1.16711	1.50918	-3.8017	-1.17702
Unigene7939_All	1.18876	-1.9542	-3.24793	-3.83289
Unigene59419_All	1.23206	1.26977	-7.72792	-1.8331
CL5756.Contig3_All	1.26188	1.00862	-6.39232	-2.39232
Unigene5298_All	1.27314	1.12346	-1.75328	-1.82203
CL10016.Contig1_All	1.28814	1.70537	-7.75489	-4.16993
CL19978.Contig7_All	1.29822	1.77259	-2.23644	-1.7633
CL19978.Contig4_All	1.30569	1.82687	-2.71823	-1.11018
CL1931.Contig6_All	1.31437	1.04644	-2.83105	-4.05694
Unigene17462_All	1.31719	1.40018	-3.38773	-2.9023
CL1662.Contig3_All	1.36815	2.33794	-5.28735	-1.76709
CL9114.Contig2_All	1.4155	2.16827	-1.90194	-1.3516
CL3857.Contig1_All	1.43045	1.21189	-3.81762	-2.04785
CL12431.Contig3_All	1.43144	1.03477	-3.28972	-2.11356
CL3756.Contig2_All	1.43325	1.1205	-4.66641	-2.66641
CL980.Contig1_All	1.4862	1.4471	-4.5052	-4.00116
Unigene29444_All	1.54226	1.57289	-1.35765	-2.41086
CL7054.Contig3_All	1.54268	1.08356	-2.12928	-1.56265
CL12234.Contig3_All	1.55639	1.23066	-6.09293	-4.33976
CL17398.Contig2_All	1.5569	2.07785	-1.60929	-1.09086
Unigene22117_All	1.58599	1.91244	-1.02674	-3.67182
Unigene38301_All	1.59082	1.4509	-2.72469	-1.59387
CL13803.Contig2_All	1.59334	1.47844	-1.97891	-2.07304
CL3756.Contig4_All	1.59918	1.18885	-6.06277	-9.76321
Unigene5299_All	1.60257	1.40614	-1.89485	-1.55413
CL12431.Contig4_All	1.61844	1.01616	-3.7023	-2.52031
CL9692.Contig2_All	1.62894	1.87915	-4.25824	-1.10665
Unigene10555_All	1.63159	1.02499	-3.07121	-1.25407
CL19237.Contig1_All	1.64342	1.08938	-2.42685	-1.1219
CL13803.Contig1_All	1.67776	1.43274	-2.00401	-2.33007
CL4325.Contig3_All	1.75348	1.42053	-3.81688	-2.97847
CL20557.Contig5_All	1.75599	2.23733	1.36687	1.2026
CL3902.Contig2_All	1.76722	1.97834	-1.00182	-2.25111
CL6489.Contig2_All	1.78269	1.21539	-1.52277	-1.89581
CL12000.Contig1_All	1.78814	3.27854	-1.19328	-2.35315
CL7054.Contig2_All	1.79647	1.18606	-2.18614	-1.83996
CL448.Contig2_All	1.79815	2.55446	-10.93	-1.80588
CL12419.Contig1_All	1.82811	1.73068	-6.21917	-1.13171
Unigene2692_All	1.8283	2.40363	-1.7707	-1.29119
CL16654.Contig2_All	1.85745	1.85745	-6.8566	-1.53067
CL2711.Contig3_All	1.86059	1.58578	-1.78061	-1.01667
Unigene53556_All	1.86803	2.03406	-3.9898	-1.3322
CL3855.Contig2_All	1.88169	1.37137	-1.18919	-1.55856
CL7567.Contig2_All	1.88805	1.13988	-3.23732	-1.56382
CL2219.Contig4_All	1.90034	1.05159	-1.20139	-1.49966
CL16654.Contig1_All	1.9419	2.1501	-5.78485	-2.12189
CL10016.Contig2_All	1.95346	3.52853	-1.84638	-4.38827
CL20026.Contig12_All	1.96841	1.23277	-5.44344	-3.68802
CL17733.Contig2_All	1.97369	1.31146	-4.85175	-1.28189
CL12419.Contig2_All	1.97863	2.27009	-6.59991	-1.39046
CL5234.Contig1_All	1.99118	1.81904	-4.32833	-1.87181
CL4524.Contig1_All	2	1.62344	-4.2384	-1.29199
CL11115.Contig2_All	2.00581	1.68966	-5.97728	-5.97728
CL20026.Contig7_All	2.0166	1.65874	-4.80657	-2.67106
CL1001.Contig4_All	2.02578	1.92237	-8.26959	-4.63733
CL17007.Contig2_All	2.02794	2.23026	-1.96415	-1.4255
CL17007.Contig1_All	2.0598	2.33997	-1.72629	-1.10394
Unigene7762_All	2.08437	2.04002	-2.9733	-1.20806
Unigene2730_All	2.12879	1.96926	-10.3608	-2.021
CL2077.Contig2_All	2.13443	2.1472	-3.80255	-2.32193
CL4325.Contig2_All	2.16957	1.8521	-4.30127	-2.88457
Unigene3221_All	2.20163	1.34104	-3.61977	-1.66705
CL14757.Contig1_All	2.25376	1.97199	-4.21245	-3.62749
CL711.Contig4_All	2.26234	1.41086	-2.61945	-2.98868
CL3282.Contig2_All	2.26614	1.63387	-3.86537	-1.59341
CL448.Contig1_All	2.27702	2.89286	-6.34341	-1.97884
CL2670.Contig5_All	2.2863	1.87607	-1.45317	-1.30323
Unigene15243_All	2.30914	1.654	-3.92811	-3.92811
CL17539.Contig2_All	2.32193	2.44686	-5.37093	-1.16962
CL1878.Contig2_All	2.33168	1.47491	-4.27947	-1.41355
CL5725.Contig2_All	2.35505	2.47876	-4.07682	-2.71147
Unigene52945_All	2.3637	2.29471	-4.95956	-3.82711
CL5614.Contig1_All	2.37011	1.83432	-3.05764	-1.42638
CL18393.Contig2_All	2.37019	1.17487	-5.24405	-2.3629
Unigene22200_All	2.38421	1.18866	-3.93271	-1.87381
Unigene24607_All	2.39926	1.8693	-3.18241	-1.69072
CL8150.Contig3_All	2.39986	1.26885	-3.17707	-2.00625
CL563.Contig2_All	2.40839	2.23897	-1.71964	-1.53394
CL11999.Contig4_All	2.41709	2.45943	-2.9209	-1.01166
CL651.Contig3_All	2.41981	1.79768	-4.17255	-2.63568
Unigene2729_All	2.43105	1.65208	-6.42387	-1.09167
CL20508.Contig3_All	2.44385	3.70981	-2.78832	-3.2586
CL16574.Contig2_All	2.45691	1.48444	-2.68121	-1.189
Unigene3882_All	2.45943	2.05998	-2.48732	-1.88768
CL6683.Contig3_All	2.48592	1.27334	-4.34645	-1.92884
CL7474.Contig1_All	2.49466	2.3495	-1.66857	-1.09299
CL11698.Contig3_All	2.50798	1.30142	-1.6904	-1.51482
CL3502.Contig5_All	2.50826	1.86809	-4.49825	-3.36075
CL5725.Contig4_All	2.51396	2.9134	-4.04651	-2.77301
Unigene17371_All	2.5457	2.01205	-6.7779	-2.50423
CL609.Contig11_All	2.55847	1.81633	-4.42531	-2.83217
CL10454.Contig1_All	2.56298	1.2109	-2.81669	-3.32193
CL609.Contig10_All	2.56982	1.53593	-4.19701	-2.94677
CL2171.Contig3_All	2.59199	2.66651	-4.94743	-1.87849
CL2306.Contig7_All	2.60926	2.06435	-5.55459	-1.51019
CL523.Contig1_All	2.61331	2.20263	-8.70044	-4.24101
Unigene45_All	2.62476	2.30467	-1.2823	-1.15694
CL10002.Contig1_All	2.62704	2.71591	-4.6156	-1.27198
CL15306.Contig2_All	2.63578	2.97183	-1.55758	-1.22834
CL3502.Contig2_All	2.6369	3.34803	-6.44294	-2.63559
CL2670.Contig3_All	2.66416	2.37326	-1.8546	-2.24648
CL2306.Contig5_All	2.66718	1.70454	-7.02237	-3.11548
Unigene19673_All	2.67587	3.60823	-7.05911	-3.51936
Unigene20454_All	2.67974	2.63743	-4.97499	-3.08746
CL4503.Contig4_All	2.70819	2.18516	-9.03342	-1.09091
CL6299.Contig2_All	2.71484	3.50711	-2.59387	-2.55857
CL6586.Contig3_All	2.73208	2.18525	-3.75489	-1.95569
CL12553.Contig3_All	2.73613	1.6044	-3.59538	1.24847
CL9408.Contig8_All	2.73697	2.49643	-1.09657	-1.09657
CL3492.Contig4_All	2.73929	3.37223	-4.22191	-3.80008
CL20508.Contig9_All	2.73981	3.22824	-3.85581	-3.78436
CL609.Contig9_All	2.74339	2.6349	-4.63995	-1.85317
CL8626.Contig2_All	2.75231	1.3799	-5.26338	-1.10994
CL5312.Contig3_All	2.75356	1.83602	-2.79503	-3.07883
CL8289.Contig1_All	2.7761	1.39232	-4.26534	-1.17137
Unigene19940_All	2.7849	1.74183	-1.8588	-1.57645
CL15306.Contig1_All	2.79959	3.00406	-1.5739	-1.3213
CL9430.Contig1_All	2.80069	3.01735	-2.68422	-5.74723
CL2077.Contig1_All	2.80206	3.09398	-2.23164	-2.28032
CL863.Contig7_All	2.81307	1.66846	-3.79212	-2.34042
CL470.Contig1_All	2.83627	2.07043	-2.7611	-1.30742
CL20508.Contig6_All	2.83678	3.03023	-2.86724	-2.04177
CL609.Contig8_All	2.83956	2.33116	-4.7126	-2.33964
CL1931.Contig8_All	2.84493	3.35374	-3.03013	-4.16926
CL15664.Contig2_All	2.84603	2.0165	-3.6839	-1.50805
CL13457.Contig1_All	2.85451	1.5961	-7.45533	-1.76883
CL8378.Contig1_All	2.85451	1.86375	-6.00643	-2.22882
CL16271.Contig1_All	2.88797	2.2652	-5.20945	-1.03953
CL15664.Contig3_All	2.90224	2.46624	-4.50434	-1.34141
CL3333.Contig2_All	2.90689	3.81762	-10.0227	-6.14007
CL3966.Contig1_All	2.94193	1.17064	-2.53554	-1.1961
CL470.Contig3_All	2.94409	2.37633	-2.66558	-1.46036
CL8626.Contig1_All	2.97314	1.47045	-5.96506	-1.25082
CL3966.Contig2_All	2.97388	1.20329	-2.57513	-1.25946
CL1955.Contig2_All	2.98138	2.4011	-4.78874	-1.24759
CL3066.Contig7_All	2.98173	1.38082	-1.65926	-1.43185
CL1955.Contig1_All	2.99753	2.57836	-3.45294	-1.00489
CL8378.Contig3_All	3.00177	1.77466	-4.67847	-1.44144
CL11510.Contig2_All	3.0137	2.26807	-2.53485	-1.10899
CL10516.Contig1_All	3.01502	2.0847	-4.65128	-2.26563
CL6299.Contig1_All	3.03622	3.46609	-2.29169	-2.34807
Unigene12611_All	3.03747	2.32193	-3.99525	-1.423
CL19978.Contig2_All	3.04439	3.06609	-1.55563	-1.48654
CL4502.Contig3_All	3.05876	1.37213	-1.345	-2.49518
CL12512.Contig4_All	3.0657	2.66572	-4.77199	-1.02558
CL1404.Contig2_All	3.09039	1.88349	-6.29678	-3.39556
CL1123.Contig2_All	3.0944	1.95801	-4.65328	-2.55706
CL15152.Contig3_All	3.10852	2.59619	-2.55688	-2.22908
CL170.Contig3_All	3.13815	1.74543	-4.21501	-2.83254
CL13097.Contig2_All	3.13906	3.4842	-8.5812	-8.5812
CL9432.Contig4_All	3.14708	2.7282	-4.54036	-1.78392
CL20344.Contig3_All	3.15146	2.39314	-1	-1.05107
CL20569.Contig3_All	3.1548	3.32138	-4.64916	-1.53059
CL3492.Contig5_All	3.16382	3.36688	-4.17163	-2.46883
CL5334.Contig5_All	3.19024	2.37022	-6.07146	-1.08847
CL725.Contig1_All	3.20185	1.98995	-4.03088	-1.22749
CL12225.Contig1_All	3.21259	3.56719	-2.39091	-6.09873
CL651.Contig7_All	3.21717	2.72546	-3.17191	-1.99504
CL16058.Contig2_All	3.22118	1.8209	-3.71228	-1.15331
CL4629.Contig2_All	3.23232	2.36589	-10.6847	-5.25848
CL13815.Contig4_All	3.24393	3.61005	-1.72775	-1.9349
Unigene7804_All	3.24793	1.83458	-3.53916	-2.21723
CL523.Contig6_All	3.29064	3.24276	-4.69182	-1.61998
CL11510.Contig1_All	3.2932	2.23612	-2.25222	-1.26589
CL10516.Contig2_All	3.31482	2.39569	-3.54235	-2.20313
CL10204.Contig4_All	3.34147	2.47131	-1.19869	-2.57225
CL13386.Contig3_All	3.34873	2.17659	-8.75822	-2.82749
CL3854.Contig3_All	3.35611	1.52785	-2.79167	-1.03534
CL9430.Contig2_All	3.36828	3.69135	-2.56923	-7.97011
CL14598.Contig3_All	3.37851	2.9855	-2.25418	-1.32193
CL20508.Contig7_All	3.40226	4.10089	-3.79322	-3.35935
CL14598.Contig4_All	3.40775	2.71823	-2.1177	-1.7672
CL13925.Contig2_All	3.42253	3.36146	-5.10208	-5.63259
Unigene22300_All	3.43053	4.00491	-4.37133	-1.16766
CL13031.Contig3_All	3.46877	3.76818	-6.10852	-6.10852
CL2103.Contig4_All	3.49033	2.92961	-8.10329	-6.10329
Unigene12646_All	3.53056	2.94276	-3.59288	-2.21799
CL2887.Contig9_All	3.5323	2.8892	-2.48938	-3.60486
CL8289.Contig2_All	3.53605	2.48543	-4.1952	-1.40671
CL1931.Contig4_All	3.53645	3.63497	-1.99398	-2.83051
CL5671.Contig5_All	3.57862	2.4245	-4.98706	-1.1945
CL5885.Contig8_All	3.58496	3.81816	-3.27302	-3.91608
CL8339.Contig1_All	3.61471	1.7425	-5.6131	-4.48638
CL13031.Contig4_All	3.62059	3.3978	-4.66928	-3.66928
CL20549.Contig5_All	3.63559	3.87915	-1.42546	-1.38281
CL7467.Contig2_All	3.63559	3.70571	-8.69697	-1.75445
CL651.Contig6_All	3.63662	3.32193	-7.01123	-7.01123
CL7947.Contig2_All	3.64386	2.16323	-5.15555	-2.75455
CL3439.Contig8_All	3.64601	2.51626	-1.49819	-1.48393
CL3439.Contig7_All	3.66287	2.25046	-1.28463	-1.04682
Unigene12645_All	3.69534	3.00974	-3.68201	-2.0753
CL6902.Contig2_All	3.70044	2.20163	-8.40514	-2.19569
CL470.Contig6_All	3.704	2.9349	-1.48938	-2.73039
CL3854.Contig2_All	3.70959	1.91285	-2.89511	-1.01235
CL925.Contig3_All	3.71741	3.1822	-5.85798	-5.85798
CL11614.Contig5_All	3.7321	3.08746	-11.2568	-1.01959
CL3492.Contig1_All	3.75489	4.11548	-3.99639	-4.55278
CL609.Contig6_All	3.76227	3.40652	-10.5622	-5.35279
CL12512.Contig3_All	3.76317	3.81203	-6.22882	-2.05889
CL1006.Contig2_All	3.76646	3.10215	-4.35484	-1.078
CL559.Contig11_All	3.79477	2.53441	-1.83399	-2.58097
CL7947.Contig1_All	3.81647	2.42084	-5.04656	-2.22945
CL3986.Contig3_All	3.8413	3.24286	-1.36351	-2.22361
CL19872.Contig2_All	3.88807	3.56817	-5	-1.97838
CL915.Contig3_All	3.95054	2.59904	-4.79828	-6.18785
CL6524.Contig3_All	3.99823	1.42561	-8.55813	-5.64386
CL11785.Contig2_All	4	2.848	-5.25424	-1.64281
CL5771.Contig2_All	4.01123	4.2211	-4.20729	-4.51923
CL1878.Contig1_All	4.02314	2.47952	-4.51388	-1.48834
CL869.Contig15_All	4.03624	3.57129	-4.13835	-3.28917
CL16675.Contig1_All	4.0407	4.03053	-3.68072	-2.22903
CL11134.Contig1_All	4.06307	3.67199	-7.42092	-1.0607
CL20026.Contig1_All	4.0635	3.57289	-6.9584	-2.95926
CL4502.Contig2_All	4.06471	2.34174	-3.2847	-4.19523
CL725.Contig5_All	4.09617	2.42033	-3.2633	-1.56384
CL13663.Contig3_All	4.09772	2.11911	-8.18982	-2.0813
CL8540.Contig2_All	4.11069	2.41814	-2.71608	-1.24793
CL8302.Contig1_All	4.1416	3.27798	-8.50383	-3.85997
CL8626.Contig3_All	4.14714	3.00692	-7.87652	-1.76799
CL16376.Contig2_All	4.15528	4.13676	-4.99949	-2.7293
CL20508.Contig8_All	4.18587	3.41616	-1.47038	-1.39384
CL20026.Contig2_All	4.23937	4.09697	-5.35096	-2.80619
CL915.Contig1_All	4.24988	3.45478	-4.25888	-3.7857
Unigene29475_All	4.26397	3.07168	-7.33827	-1.97447
CL609.Contig2_All	4.26627	4.00998	-3.33744	-4.15458
CL3291.Contig3_All	4.28204	2.47131	-4.25016	-1.25016
CL8199.Contig3_All	4.30117	4.02554	-6.37069	-2.72683
CL20508.Contig10_All	4.31288	4.78577	-7.6969	-2.74224
CL5934.Contig4_All	4.32604	4.04689	-11.6804	-1.84431
CL19704.Contig1_All	4.32643	3.40088	-9.25503	-2.38466
CL5885.Contig4_All	4.34477	4.50205	-1.3426	-2.98832
CL716.Contig3_All	4.40655	4.52176	-5.11761	-1.66682
CL14285.Contig3_All	4.41135	4.97022	-1.52009	-1.31979
CL8206.Contig2_All	4.44412	3.66699	-6.83561	-2.81434
CL6524.Contig8_All	4.53019	2.53312	-5.5931	-4.0598
CL20026.Contig5_All	4.53713	4.82073	-5.69614	-2.7543
CL19704.Contig2_All	4.53916	3.87036	-8.84862	-2.6198
CL8339.Contig3_All	4.54543	2.75633	-13.9295	-4.5654
CL5333.Contig1_All	4.55134	2.66742	-2.08746	-4.86507
CL13663.Contig1_All	4.558	2.4859	-8.11894	-2.4185
CL925.Contig4_All	4.65951	4.2571	-7.80735	-3.55943
CL1999.Contig2_All	4.67391	2.14439	-1.39836	-1.82635
CL5885.Contig1_All	4.6865	3.97728	-6.09803	-6.09803
CL3874.Contig2_All	4.69016	5.62329	-9.64566	-1.25764
CL3902.Contig4_All	4.70682	4.44208	-1.57885	-3.17991
CL19872.Contig3_All	4.7271	3.81979	-5.07073	-1.8914
CL7535.Contig5_All	4.74491	3.00419	-5.97473	-1.40995
CL10516.Contig6_All	4.78427	3.72489	-3.09939	-2.29837
CL8109.Contig6_All	4.80858	3.56478	-4.79402	-5.12876
CL8206.Contig1_All	4.85915	3.87434	-7.50267	-3.11943
CL7535.Contig1_All	4.88406	3.13221	-5.74483	-1.36401
CL6125.Contig5_All	4.92859	3.44345	-2.94615	-2.77438
CL3333.Contig3_All	4.94645	4.09066	-9.94141	-5.91905
CL3902.Contig1_All	5.0045	3.71149	-3.57701	-5.38437
CL3958.Contig1_All	5.01069	5.12338	-5.60614	-1.15094
CL20351.Contig2_All	5.0268	4.47249	-1.05551	-1.94096
Unigene13046_All	5.0268	4.94486	-3.70044	-4.83794
CL3902.Contig7_All	5.0367	4.61314	-2.02362	-2.66408
CL863.Contig8_All	5.05468	4.25311	-4.07973	-2.19338
CL11201.Contig3_All	5.09304	1.922	-5.75256	-1.77827
Unigene7708_All	5.11464	3.67072	-4.61961	-1.59197
CL559.Contig12_All	5.18982	4.76818	-1.52448	-1.99594
CL8199.Contig4_All	5.20945	4.64386	-3.65313	-1.1479
CL8399.Contig1_All	5.20945	5.08746	-1.79027	-1.41107
Unigene59233_All	5.3545	3.564	-5.58016	-1.52252
CL6125.Contig4_All	5.39741	5.31657	-3.14229	-2.69249
CL5934.Contig2_All	5.51096	5.23649	-11.7372	-1.4221
Unigene2775_All	5.53916	5.21464	-7.79442	-4.20945
CL6125.Contig2_All	5.61538	5.15172	-3.80853	-1.40332
Unigene2305_All	5.6787	5.44478	-7.09099	-1.03933
CL1852.Contig2_All	5.71923	3.92427	-5.15721	-2.42786
Unigene2019_All	5.74775	4.77259	-4.66297	-1.81497
CL8109.Contig3_All	5.76132	3.98437	-4.3159	-4.12828
CL13386.Contig4_All	5.76977	4.93357	-4.61991	-3.07544
CL3902.Contig6_All	5.80735	5.56986	-2.75809	-2.45894
CL150.Contig1_All	5.85798	6.08746	-6.34834	-3.70198
CL3715.Contig8_All	5.9542	8.43045	-1.64144	-1.33864
CL6125.Contig1_All	5.9645	3.8413	-9.21371	-2.88504
Unigene275_All	6.01048	5.85133	-3.6742	-2.48314
CL16641.Contig2_All	6.04439	5.75489	-3.31711	-1.22965
CL3718.Contig4_All	6.14802	3.66054	-4.9005	-4.03817
CL470.Contig2_All	6.15131	5.47449	-2.41957	-2.75934
Unigene34705_All	6.16928	5.89434	-2.74205	-5.53619
CL609.Contig3_All	6.196	6.09968	-6.17792	-4.10753
CL35.Contig2_All	6.20945	6.87036	-2.31578	-1.20503
CL4887.Contig1_All	6.26679	6.42626	-10.0875	-2.64452
CL11214.Contig3_All	6.30378	9.05257	-7.57743	-2.93357
CL6902.Contig4_All	6.3505	4.53605	-8.29692	-4.08746
Unigene2777_All	6.46489	5.72338	-6.75412	-3.27978
CL7467.Contig1_All	6.47573	7.13955	-9.20701	-1.0522
Unigene17783_All	6.52356	6.82018	-4.7866	-2.25054
CL13386.Contig2_All	6.58104	5.96227	-4.34267	-3.16943
CL9424.Contig2_All	6.58721	4.1375	-4.90689	-2.19068
Unigene3353_All	6.67243	5.58496	-8.29462	-3.97269
CL3718.Contig3_All	6.70973	4.85876	-6.28204	-4.01355
CL20508.Contig2_All	6.7469	7.23316	-3.22972	-4.51816
CL14119.Contig2_All	6.76578	6.14048	-7.85798	-3.77052
CL7782.Contig2_All	6.76818	7.47573	-3.38192	-2.12427
CL9473.Contig3_All	7.03342	7.73471	-1.02554	-1.14639
CL30.Contig2_All	7.03342	7.5157	-8.19967	-4.87774
CL609.Contig5_All	7.08108	7.20555	-7.49426	-3.81618
CL18302.Contig3_All	7.11894	5.35755	-3.31895	-1.92451
CL609.Contig1_All	7.22965	7.07007	-3.02794	-4.77409
CL6902.Contig1_All	7.24555	5.39232	-9.10852	-4.40808
CL1194.Contig2_All	7.26209	6.15482	-4.34577	-2.07276
CL7782.Contig1_All	7.31288	8.15482	-4.85909	-2.67146
Unigene19621_All	7.37504	6.76818	-7.97728	-4.65535
Unigene52606_All	7.49212	7.08976	-4.48574	-2.31465
CL609.Contig7_All	7.50779	6.42206	-5.63895	-2.59703
CL609.Contig4_All	7.59533	7.47916	-3.17323	-5.73045
Unigene29327_All	7.6865	7.45943	-10.0293	-10.0293
CL3612.Contig5_All	7.70563	5.48382	-9.18239	-1.21661
CL14927.Contig1_All	7.85175	8.10852	-8.36632	-1.92338
CL1194.Contig1_All	7.87036	6.61471	-6.9542	-2.49476
Unigene23660_All	7.87652	5.45943	-6.40939	-3.08746
CL2251.Contig4_All	7.95928	8.7402	-12.0248	-4.92676
Unigene33888_All	8.05293	6.24666	-15.9286	-4.59989
CL16830.Contig1_All	8.05774	8.72265	-9.46352	-4.46352
CL16830.Contig2_All	8.10901	9.01187	-10.7674	-4.57753
CL4887.Contig3_All	8.51175	8.73809	-6.06413	-2.16601
CL16977.Contig1_All	8.53528	7.97154	-8.75154	-1.09333
CL13031.Contig5_All	8.54689	8.40088	-8.91289	-8.91289
Unigene3024_All	8.65464	7.39232	-8.74147	-1.8711
CL2251.Contig3_All	8.66534	8.80413	-10.9744	-5.3597
Unigene3336_All	8.7039	6.35755	-4.92283	-3.92283
CL5885.Contig2_All	8.76155	8.5812	-8.91588	-8.91588
Unigene9944_All	8.94837	9.02237	-2.8413	-4.42626
CL20508.Contig11_All	9.16742	10.0607	-5.51227	-5.23278
CL9424.Contig1_All	9.34577	6.86625	-6.00749	-1.61518
CL20390.Contig1_All	9.39017	8.62936	-7.34873	-5.67066
CL14245.Contig2_All	9.5411	7.91289	-7.48382	-3.02438
CL470.Contig4_All	9.61471	9.36632	-2.85875	-2.90175
CL8288.Contig4_All	9.94105	9.71939	-8.54689	-4.73954
CL9854.Contig1_All	10.0755	9.68124	-11.6724	1.16007
CL3274.Contig2_All	10.0993	10.545	-8.53916	-3.21723
CL6125.Contig8_All	10.3387	9.51767	-12.8784	-3.02981
CL815.Contig1_All	10.3837	6.42626	-9.42206	-4.29278
Unigene12524_All	11.1	10.5565	-5.17991	-2.22571
CL5295.Contig1_All	12.0668	12.4242	-4.79052	-4.93297
