# Supplementary material for: Comparative transcriptome analysis reveals heat stress-responsive genes and their signalling pathways in lilies (Lilium longiflorum vs. Lilium distichum)
Source: PLoS One. 2020 Oct 2;15(10):e0239605. doi: 10.1371/journal.pone.0239605 (PMC7531851; doi:10.1371/journal.pone.0239605)
Supplement: S7 Table — (XLSX) [file pone.0239605.s010.xlsx]

## Sheet: Sheet1
Table S7: 57 upregulated DEGs with significant changes in L. longiflorum but downregulated in L. distichum
GENE_ID	Description
CL9854.Contig1_All	glycine-rich cell wall structural protein-like [Phoenixdactylifera]
Unigene33888_All	Citrus sinensis protein CHROMATINRE MODELING 19 (LOC102610239),transcript variantX2,mRNA
CL5934.Contig2_All	ElaeisguineensisproteinG1-like1(LOC105049054),mRNA
CL11614.Contig5_All	Musaacuminatasubsp.malaccensisproteinG1-like1(LOC103971791),mRNA
CL6125.Contig8_All	caffeoyl-CoAO-methyltransferase-like[Phoenixdactylifera]
CL5934.Contig4_All	ElaeisguineensisproteinG1-like1(LOC105049054),mRNA
CL8339.Contig3_All	cold shock protein 3 [Triticumaestivum]
CL448.Contig2_All	geranyl-diphosphate synthase [Heveabrasiliensis]
CL3874.Contig2_All	extensin-2[Amborellatrichopoda]
Unigene2730_All	Vitis vinifera probable leucine-rich repeat receptor-like protein kinase IMK3 (LOC100246700),mRNA
CL7467.Contig1_All	AT-hook motif nuclear-localized protein 20 [Jatrophacurcas]
CL3612.Contig5_All	Musa acuminata subsp. malaccensis dof zinc finger protein DOF3.7-like (LOC103993993), mRNA
CL45O3.Contig4_All	glutathione transferase GST 23-like (LOC105057829), mRNA
CL16977.Contig1_All	Camelina sativa protein SHI RELATED SEQUENCE 5-like (LOC104702301), mRNA
CL4887.Contig1_All	hypothetical protein PRUPE_ppb004684mg [Prunus persica] >gi|462412823|gb|EMJ17872.1| hypothetical protein PRUPE_ppb004684mg [Prunus persica]
CL2251.Contig4_All	Elaeis guineensis early nodulin-93-like (LOC105040191), mRNA
CL7467.Contig2_All	AT-hook motif nuclear-localized protein 20 [Jatropha curcas]
CL19704.Contig1_All	Phoenix dactylifera putative DNA-binding protein ESCAROLA (LOC103714037), mRNA
Unigene3024_All	Eucalyptus grandis putative DNA-binding protein ESCAROLA (LOC104442013), mRNA
CL14927.Contig1_All	Populus euphratica LOB domain-containing protein 25 (LOC105111470), mRNA
CL11134.Contig1_All	Elaeis guineensis tubulin alpha chain-like (LOC105058344), mRNA
CL6125.Contig1_All	caffeoyl-CoA O-methyltransferase-like isoform X1 [Elaeis guineensis]
CL19704.Contig2_All	Phoenix dactylifera putative DNA-binding protein ESCAROLA (LOC103706377), mRNA
CL69O2.Contig2_All	Musa acuminata subsp. malaccensis probable indole-3-acetic acid-amido synthetase GH3.1 (LOC103983754), mRNA
CL16830.Contig2_All	subtilisin inhibitor CLSI-I [Vitis vinifera] >gi|297740333|emb|CBI30515.3| unnamed protein product [Vitis vinifera]
CL13663.Contig3_All	acid phosphatase 1-like [Elaeis guineensis]
CL8626.Contig3_All	Phoenix dactylifera protein G1-like4 (LOC103716067), mRNA
Unigene2305_All	Zea mays clone UT1886 MYB transcription factor mRNA, partial cds
CL13386.Contig3_All	polyphenol oxidase, chloroplastic-like [Elaeis guineensis]
Unigene59419_All	Fragaria vesca subsp. vesca cytochrome P450 71A4-like (LOC101312259), mRNA
CL13663.Contig1_All	Eucalyptus grandis acid phosphatase 1-like (LOC104422953), mRNA
CL13457.Contig1_All	Zea mays protein CHUP1, chloroplastic-like (LOC103629018), transcript variant X2, mRNA
CL2251.Contig3_All	early nodulin-93-like [Elaeis guineensis]
CL4629.Contig2_All	blue copper protein [Elaeis guineensis]
Unigene29475_All	Lilium regale pathogenesis-related protein 10 (PR10-5) mRNA, complete cds
Unigene2729_All	Musa acuminata subsp. malaccensis probably inactive leucine-rich repeat receptor-like protein kinase IMK2 (LOC103972240), mRNA
CL16654.Contig2_All	Amborella trichopoda cyclin-C1-1 (LOC18438235), mRNA
CL3274.Contig2_All	Lilium regale germin-like protein (GLP1) mRNA, complete cds
CL12419.Contig2_All	Citrus sinensis scarecrow-like protein 28 (LOC102613859), mRNA
CL609.Contig6_All	cationic peroxidase SPC4-like [Phoenix dactylifera]
CL815.Contig1_All	polygalacturonase-like [Musa acuminata subsp. malaccensis]
CL12419.Contig1_All	scarecrow-like protein 28 [Elaeis guineensis]
CL16830.Contig1_All	subtilisin inhibitor CLSI-I [Vitis vinifera] >gi|297740333|emb|CBI30515.3| unnamed protein product [Vitis vinifera]
Unigene9944_All	Phoenix dactylifera dihydroflavonol-4-reductase-like (LOC103702949), mRNA
CL3902.Contig4_All	glutathione S-transferase U17-like [Elaeis guineensis]
CL5885.Contig4_All	benzyl alcohol O-benzoyltransferase-like, partial [Elaeis guineensis]
CL6O9.Contig1_All	cationic peroxidase SPC4-like (LOC101777887), mRNA
CL39O2.Contig1_All	glutathione S-transferase U17-like (LOC105037855), mRNA
CL1OO16.Contig2_All	Musa acuminata subsp. malaccensis cationic peroxidase 1-like (LOC103999747), mRNA
CL6O9.Contig4_All	Linum usitatissimum peroxidase (FLXPER3) mRNA, complete cds
Unigene22117_All	Glycine max uncharacterized LOC100797817 (LOC100797817), mRNA
CL5333.Contig1_All	Nicotiana sylvestris ABC transporter F family member 4-like (LOC104225017), mRNA
Unigene34705_All	Phoenix dactylifera glutathione S-transferase U18-like (LOC103697456), mRNA
CL9430.Contig1_All	Nicotiana sylvestris cationic peroxidase 1-like (LOC104221395), mRNA
CL3756.Contig4_All	Elaeis guineensis pyruvate decarboxylase 2-like (LOC105045855), mRNA
CL12225.Contig1_All	Setaria italica glyceraldehyde-3-phosphate dehydrogenase 2, cytosolic (LOC101768835), mRNA
CL9430.Contig2_All	Vitis vinifera Peroxidase 4 (LOC100257005), mRNA
