# Supplementary material for: Comparative transcriptome analysis reveals heat stress-responsive genes and their signalling pathways in lilies (Lilium longiflorum vs. Lilium distichum)
Source: PLoS One. 2020 Oct 2;15(10):e0239605. doi: 10.1371/journal.pone.0239605 (PMC7531851; doi:10.1371/journal.pone.0239605)
Supplement: S8 Table — (XLSX) [file pone.0239605.s011.xlsx]

## Sheet: Sheet1
Table S8: GO annotation of co-modulated DEGs related to heat stress identified in lily
Module	GO	number	p_value
LL_T2h_Vs_LL_CK	chloroplast	273	4.01e-26
LL_T2h_Vs_LL_CK	chromatin	77	1.06e-21
LL_T2h_Vs_LL_CK	chromosomal part	87	2.89e-18
LL_T2h_Vs_LL_CK	chromosome	100	7.32e-16
LL_T2h_Vs_LL_CK	DNA packaging complex	74	2.28e-25
LL_T2h_Vs_LL_CK	nuclear chromatin	33	6.24e-06
LL_T2h_Vs_LL_CK	nucleosome	74	2.28e-25
LL_T2h_Vs_LL_CK	photosynthetic membrane	68	1.25e-10
LL_T2h_Vs_LL_CK	plastid	316	2.08e-22
LL_T2h_Vs_LL_CK	protein-DNA complex	77	6.63e-23
LL_T2h_Vs_LL_CK	thylakoid	97	7.06e-17
LL_T2h_Vs_LL_CK	thylakoid part	75	1.68e-12
LL_T24h_Vs_LL_CK	chloroplast	244	1.11e-08
LL_T24h_Vs_LL_CK	chromatin	76	2.55e-17
LL_T24h_Vs_LL_CK	chromosomal part	88	4.56e-15
LL_T24h_Vs_LL_CK	chromosome	101	2.21e-12
LL_T24h_Vs_LL_CK	DNA packaging complex	74	1.15e-21
LL_T24h_Vs_LL_CK	nucleosome	74	1.15e-21
LL_T24h_Vs_LL_CK	photosynthetic membrane	63	1.11e-05
LL_T24h_Vs_LL_CK	plastid	283	1.5e-05
LL_T24h_Vs_LL_CK	protein-DNA complex	76	1.94e-18
LL_T24h_Vs_LL_CK	thylakoid	81	6.28e-06
LL_T24h_Vs_LL_CK	thylakoid part	66	1.92e-05
LD_T2h_Vs_LD_CK	chloroplast	214	5.36e-15
LD_T2h_Vs_LD_CK	chromatin	83	2.61e-32
LD_T2h_Vs_LD_CK	chromosomal part	94	5.22e-29
LD_T2h_Vs_LD_CK	chromosome	100	1.62e-21
LD_T2h_Vs_LD_CK	DNA packaging complex	81	5.59e-38
LD_T2h_Vs_LD_CK	nuclear chromatin	39	1.4e-12
LD_T2h_Vs_LD_CK	nucleosome	81	5.59e-38
LD_T2h_Vs_LD_CK	photosynthetic membrane	67	8.41e-14
LD_T2h_Vs_LD_CK	plastid	248	3.11e-12
LD_T2h_Vs_LD_CK	protein-DNA complex	84	8.3e-35
LD_T2h_Vs_LD_CK	thylakoid	89	2.1e-17
LD_T2h_Vs_LD_CK	thylakoid part	73	1.76e-15
LD_T24h_Vs_LD_CK	chromatin	61	6.7e-14
LD_T24h_Vs_LD_CK	chromosomal part	64	6.46e-09
LD_T24h_Vs_LD_CK	chromosome	73	4.8e-07
LD_T24h_Vs_LD_CK	DNA packaging complex	56	2.26e-14
LD_T24h_Vs_LD_CK	nuclear chromatin	33	1.08e-07
LD_T24h_Vs_LD_CK	nucleosome	56	2.26e-14
LD_T24h_Vs_LD_CK	protein-DNA complex	57	5e-12
