# Supplementary material for: Comparative transcriptome analysis reveals heat stress-responsive genes and their signalling pathways in lilies (Lilium longiflorum vs. Lilium distichum)
Source: PLoS One. 2020 Oct 2;15(10):e0239605. doi: 10.1371/journal.pone.0239605 (PMC7531851; doi:10.1371/journal.pone.0239605)
Supplement: S9 Table — (XLSX) [file pone.0239605.s012.xlsx]

## Sheet: Sheet1
Table S9: KEGG pathway enrichment of co-modulated DEGs related to heat stress identified in lily.
gene_Set	Term	gene number	Rich factor	Corrected P-Value
LL_T2h_Vs_LL_CK	Zeatin biosynthesis	35	0.416667	3.76e-05
LL_T2h_Vs_LL_CK	Vitamin B6 metabolism	33	0.417722	6.15e-05
LL_T2h_Vs_LL_CK	Terpenoid backbone biosynthesis	111	0.320809	9.54e-07
LL_T2h_Vs_LL_CK	Stilbenoid, diarylheptanoid and gingerol biosynthesis	85	0.408654	1.02e-10
LL_T2h_Vs_LL_CK	Protein processing in endoplasmic reticulum	417	0.247919	7.14e-06
LL_T2h_Vs_LL_CK	Porphyrin and chlorophyll metabolism	130	0.467626	7.19e-22
LL_T2h_Vs_LL_CK	Plant hormone signal transduction	314	0.258649	4.09e-06
LL_T2h_Vs_LL_CK	Photosynthesis - antenna proteins	31	0.62	1.72e-09
LL_T2h_Vs_LL_CK	Photosynthesis	92	0.534884	1.22e-20
LL_T2h_Vs_LL_CK	Phenylpropanoid biosynthesis	424	0.267339	7.74e-10
LL_T2h_Vs_LL_CK	Metabolic pathways	2702	0.229489	2.85e-17
LL_T2h_Vs_LL_CK	MAPK signaling pathway - plant	314	0.256956	7.14e-06
LL_T2h_Vs_LL_CK	Isoflavonoid biosynthesis	54	0.409091	4.63e-07
LL_T2h_Vs_LL_CK	Indole alkaloid biosynthesis	69	0.472603	3.13e-12
LL_T2h_Vs_LL_CK	Glutathione metabolism	128	0.298368	7.14e-06
LL_T2h_Vs_LL_CK	Flavonoid biosynthesis	108	0.423529	1.12e-14
LL_T2h_Vs_LL_CK	DNA replication	96	0.333333	9.54e-07
LL_T2h_Vs_LL_CK	Carbon fixation in photosynthetic organisms	115	0.309973	3.87e-06
LL_T2h_Vs_LL_CK	Biosynthesis of secondary metabolites	1585	0.260049	3.4e-31
LL_T2h_Vs_LL_CK	alpha-Linolenic acid metabolism	61	0.319372	0.000474
LL_T24h_Vs_LL_CK	Zeatin biosynthesis	34	0.404762	0.00768
LL_T24h_Vs_LL_CK	Vitamin B6 metabolism	32	0.405063	0.0094
LL_T24h_Vs_LL_CK	Stilbenoid, diarylheptanoid and gingerol biosynthesis	85	0.408654	4.02e-06
LL_T24h_Vs_LL_CK	RNA polymerase	384	0.311183	4.02e-06
LL_T24h_Vs_LL_CK	Pyrimidine metabolism	472	0.279455	0.00679
LL_T24h_Vs_LL_CK	Purine metabolism	499	0.28272	0.00206
LL_T24h_Vs_LL_CK	Protein processing in endoplasmic reticulum	505	0.300238	4.02e-06
LL_T24h_Vs_LL_CK	Porphyrin and chlorophyll metabolism	120	0.431655	6.45e-10
LL_T24h_Vs_LL_CK	Plant-pathogen interaction	379	0.288432	0.00217
LL_T24h_Vs_LL_CK	Plant hormone signal transduction	345	0.284185	0.00915
LL_T24h_Vs_LL_CK	Photosynthesis - antenna proteins	26	0.52	0.000379
LL_T24h_Vs_LL_CK	Photosynthesis	91	0.52907	2.12e-13
LL_T24h_Vs_LL_CK	Phenylpropanoid biosynthesis	472	0.297604	2.52e-05
LL_T24h_Vs_LL_CK	MAPK signaling pathway - plant	360	0.294599	0.000659
LL_T24h_Vs_LL_CK	Isoflavonoid biosynthesis	53	0.401515	0.000659
LL_T24h_Vs_LL_CK	Indole alkaloid biosynthesis	65	0.445205	4.02e-06
LL_T24h_Vs_LL_CK	Flavonoid biosynthesis	96	0.376471	4.3e-05
LL_T24h_Vs_LL_CK	Carbon fixation in photosynthetic organisms	121	0.326146	0.00273
LL_T24h_Vs_LL_CK	Biosynthesis of secondary metabolites	1643	0.269565	6.65e-05
LL_T24h_Vs_LL_CK	alpha-Linolenic acid metabolism	64	0.335079	0.0228
LD_T2h_Vs_LD_CK	Stilbenoid, diarylheptanoid and gingerol biosynthesis	83	0.399038	2.29e-12
LD_T2h_Vs_LD_CK	Starch and sucrose metabolism	239	0.210944	0.0105
LD_T2h_Vs_LD_CK	Porphyrin and chlorophyll metabolism	83	0.298561	8.01e-06
LD_T2h_Vs_LD_CK	Plant hormone signal transduction	276	0.227348	3.54e-05
LD_T2h_Vs_LD_CK	Photosynthesis - antenna proteins	20	0.4	0.00148
LD_T2h_Vs_LD_CK	Photosynthesis	75	0.436047	2.92e-13
LD_T2h_Vs_LD_CK	Phenylpropanoid biosynthesis	362	0.228247	1.95e-06
LD_T2h_Vs_LD_CK	Mismatch repair	57	0.292308	0.000443
LD_T2h_Vs_LD_CK	MAPK signaling pathway - plant	270	0.220949	0.000341
LD_T2h_Vs_LD_CK	Limonene and pinene degradation	49	0.340278	2.22e-05
LD_T2h_Vs_LD_CK	Isoquinoline alkaloid biosynthesis	49	0.276836	0.00477
LD_T2h_Vs_LD_CK	Isoflavonoid biosynthesis	49	0.371212	2.2e-06
LD_T2h_Vs_LD_CK	Glutathione metabolism	104	0.242424	0.00273
LD_T2h_Vs_LD_CK	Flavonoid biosynthesis	77	0.301961	9.81e-06
LD_T2h_Vs_LD_CK	DNA replication	79	0.274306	0.000267
LD_T2h_Vs_LD_CK	Cutin, suberine and wax biosynthesis	50	0.347222	9.81e-06
LD_T2h_Vs_LD_CK	Circadian rhythm - plant	109	0.229958	0.0119
LD_T2h_Vs_LD_CK	Carotenoid biosynthesis	69	0.315068	8.01e-06
LD_T2h_Vs_LD_CK	Carbon fixation in photosynthetic organisms	88	0.237197	0.0119
LD_T2h_Vs_LD_CK	Biosynthesis of secondary metabolites	1278	0.20968	2.69e-11
LD_T24h_Vs_LD_CK	Tyrosine metabolism	63	0.248031	0.208
LD_T24h_Vs_LD_CK	Stilbenoid, diarylheptanoid and gingerol biosynthesis	51	0.245192	0.306
LD_T24h_Vs_LD_CK	Sesquiterpenoid and triterpenoid biosynthesis	24	0.272727	0.351
LD_T24h_Vs_LD_CK	RNA polymerase	260	0.210697	0.372
LD_T24h_Vs_LD_CK	Protein processing in endoplasmic reticulum	404	0.24019	3.69e-05
LD_T24h_Vs_LD_CK	Plant hormone signal transduction	254	0.209226	0.47
LD_T24h_Vs_LD_CK	Phenylalanine metabolism	58	0.295918	0.0182
LD_T24h_Vs_LD_CK	Nucleotide excision repair	71	0.221184	0.649
LD_T24h_Vs_LD_CK	Mismatch repair	46	0.235897	0.52
LD_T24h_Vs_LD_CK	MAPK signaling pathway - plant	274	0.224223	0.063
LD_T24h_Vs_LD_CK	Mannose type O-glycan biosynthesis	6	0.5	0.208
LD_T24h_Vs_LD_CK	Isoquinoline alkaloid biosynthesis	48	0.271186	0.0992
LD_T24h_Vs_LD_CK	Isoflavonoid biosynthesis	32	0.242424	0.603
LD_T24h_Vs_LD_CK	Glycolysis / Gluconeogenesis	126	0.236842	0.0977
LD_T24h_Vs_LD_CK	Glutathione metabolism	106	0.247086	0.063
LD_T24h_Vs_LD_CK	Flavonoid biosynthesis	71	0.278431	0.0202
LD_T24h_Vs_LD_CK	Cutin, suberine and wax biosynthesis	38	0.263889	0.226
LD_T24h_Vs_LD_CK	Circadian rhythm - plant	108	0.227848	0.269
LD_T24h_Vs_LD_CK	Carotenoid biosynthesis	55	0.251142	0.21
LD_T24h_Vs_LD_CK	Carbon fixation in photosynthetic organisms	93	0.250674	0.063
